# Supplementary material for: The head mesodermal cell couples FMRFamide neuropeptide signaling with rhythmic muscle contraction in C. elegans
Source: Nat Commun. 2023 Jul 14;14:4218. doi: 10.1038/s41467-023-39955-8 (PMC10349088; doi:10.1038/s41467-023-39955-8)
Supplement: Supplementary file 9 — Source Data [file 41467_2023_39955_MOESM9_ESM.xlsx]

## Sheet: Fig. 1
b
wild-type	AVL ICE	nlp-40/NP	nlp-40; intestinal nlp-40	aex-2/GPCR	aex-2; AVL aex-2	AVL TeTx
1	0.11	0.08	1	0.2	0.9	0.22
1	0	0.31	0.9	0.5	1	0.28
1	0.12	0.14	0.9	0.5	0.9	0.23
1				0	0.7
1				0.44	0.7
1				0.5
c
wild-type	flp-22/NP	flp-22; GABAergic flp-22	flp-22; cholinergic flp-22	flp-22; AVL flp-22	frpr-17/GPCR	flp-22; frpr-17	frpr-17; neuronal frpr-17	frpr-17; muscle frpr-17	frpr-17; hmc frpr-17
1	0.76	0.9	0.63	0.8	0.42	0.6	0.8	0.4	1
1	0.5	1	0.57	0.92	0.55	0.68	0.6	0.5	1
1	0.5	0.9	0.66	0.73	0.73	0.4	0.5	0.7	1
1	0.6	1		0.83	0.5	0.55	0.6		1
1	0.46			0.7	0.57		0.5		0.93
1	0.5			0.84			0.6
				0.63
				0.67
d
wild-type	hlh-8/TWIST	flp-22; hlh-8	hmc ICE	frpr-17; hmc ICE	hmc miniSOG (no blue light)	hmc miniSOG (blue light)
1	0	0.45	0.3	0.3	0.9	0.6
1	0.4	0.3	0.7	0.3	0.9	0.7
1	0.3	0.6	0.4	0.3	1	0.4
1		0.1	0.45	0.2		0.3
1		0.5	0.3	0.3		0.6
1			0.4			0.6
			0.4			0.4
			0.2			0.6
						0.7
						0
						0.4

## Sheet: Fig. 2
b				c																														d					g
time (s)	AVL	hmc		AVL								hmc											aBoc start	aBoc max	aBoc release		hmc spike start	AVL spike peak	hmc spike peak	aBoc start	aBoc max	aBoc release			spike	no spike				wild-type
0	-0.00735	-0.08287		time (s)	cycle1	cycle2	cycle3	cycle4	cycle5	cycle6		cycle1	cycle2	cycle3	cycle4	cycle5	cycle6	cycle7	cycle8	cycle9	cycle10		0	0.75	2.25		0	1.25	0.5	0	0.75	2.25		wild-type	33	0			time (s)	cycle1	cycle2	cycle3	cycle4	cycle5	cycle6	cycle7	cycle8	cycle9	cycle10
0.25	0.007959	-0.10077		-2.5	-0.03899	-0.04767	-0.15305	-0.00887	0.026308	0.005473		0.058949	-0.06893	0.078051	0.011358	0.060069	-0.0737	-0.04943	0.1148	-6.9e-06	-0.02194		0	1	2.25		0	1	1	0	1	2.25		AVL ICE	1	42			0	0.058949	-0.06893	0.078051	0.011358	0.060069	-0.0737	-0.04943	0.1148	-6.9e-06	-0.02194
0.5	0.005899	-0.08529		-2.25	0.004357	0.006533	-0.11662	-0.01545	-0.04356	0.015193		-0.1434	0.014136	0.096196	0.053054	0.075513	-0.0763	-0.06798	0.099527	-0.00842	-0.04473		0	0.75	3.5		0	1	1.5	0	0.75	3.5		aex-2	4	32			0.25	-0.1434	0.014136	0.096196	0.053054	0.075513	-0.0763	-0.06798	0.099527	-0.00842	-0.04473
0.75	0.035639	0.020245		-2	-0.0215	-0.05469	-0.02521	-0.01526	-0.03802	-0.0155		-0.09323	0.070683	0.049333	-0.02732	0.020293	-0.1003	-0.05194	0.045556	-0.02612	0.007537		0	1.25	2.75		0	1	2	0	1.25	2.75		aex-2; AVL aex-2	15	5			0.5	-0.09323	0.070683	0.049333	-0.02732	0.020293	-0.1003	-0.05194	0.045556	-0.02612	0.007537
1	-0.01532	0.047591		-1.75	-0.01739	-0.1039	0.049556	0.006818	-0.01063	0.011072		-0.08043	0.063956	0.011532	-0.09814	0.007656	-0.22091	0.057444	0.093985	-0.03151	-0.01778		0	0.5	2.25		0	1.25	0.75	0	0.5	2.25							0.75	-0.08043	0.063956	0.011532	-0.09814	0.007656	-0.22091	0.057444	0.093985	-0.03151	-0.01778
1.25	-0.03526	-0.04875		-1.5	-0.00777	0.032539	0.013965	0.008635	-0.02358	0.005921		0.083946	0.06616	-0.17384	-0.03877	0.005978	-0.14054	0.085787	0.05114	-0.03671	-0.04936		0	0.75	3.5		0	1.25	1	0	0.75	3.5		e					1	0.083946	0.06616	-0.17384	-0.03877	0.005978	-0.14054	0.085787	0.05114	-0.03671	-0.04936
1.5	-0.00857	0.033504		-1.25	0.018081	-0.00788	0.07765	0.013615	-0.01799	0.021579		-0.07432	0.000918	-0.08373	-0.04989	0.012107	-0.1342	-0.01407	-0.0041	-0.04649	-0.09355		0	0.5	1.5		0		1.5	0	0.5	1.5			spike	no spike			1.25	-0.07432	0.000918	-0.08373	-0.04989	0.012107	-0.1342	-0.01407	-0.0041	-0.04649	-0.09355
1.75	0.005615	0.053386		-1	0.095675	0.035286	0.047856	-0.01931	0.029832	0.003744		0.032072	-0.00201	0.046135	-0.03766	-0.01041	-0.21979	0.071187	0.054549	-0.05561	-0.0572		0.25	1	2.25		0		1.25	0.25	1	2.25		wild-type	33	0			1.5	0.032072	-0.00201	0.046135	-0.03766	-0.01041	-0.21979	0.071187	0.054549	-0.05561	-0.0572
2	-0.05356	-0.11177		-0.75	0.00798	0.026728	0.043407	0.01639	0.077678	-0.03837		-0.02089	0.130332	-0.10188	0.078941	-0.02841	-0.17137	0.091794	-0.03291	-0.04636	-0.11428		0	0.75	1.75		0		1.75	0	0.75	1.75		aex-2	2	34			1.75	-0.02089	0.130332	-0.10188	0.078941	-0.02841	-0.17137	0.091794	-0.03291	-0.04636	-0.11428
2.25	-0.0002	-0.07706		-0.5	-0.02859	0.022219	0.097026	0.005129	-0.01291	-0.01437		0.03287	0.060798	-0.03476	0.157674	-0.02418	-0.10505	-0.07938	-0.09832	-0.10074	-0.14089		0.25	0.5	2.75		0		0.75	0.25	0.5	2.75		aex-2; AVL aex-2	15	5			2	0.03287	0.060798	-0.03476	0.157674	-0.02418	-0.10505	-0.07938	-0.09832	-0.10074	-0.14089
2.5	0.165174	0.230363		-0.25	-0.01186	0.090838	0.082698	0.008301	0.248946	-0.02745		0.204434	-0.01929	0.11296	-0.04926	-0.0438	-0.07071	-0.04341	-0.2168	-0.04861	-0.18806																		2.25	0.204434	-0.01929	0.11296	-0.04926	-0.0438	-0.07071	-0.04341	-0.2168	-0.04861	-0.18806
2.75	0.894873	1.7747		0	0.520065	1.90316	1.02225	0.392754	1.38247	0.14397		9.80949	3.30584	9.19056	0.747544	0.555514	1.53474	0.275224	0.560085	0.571586	1.75131													f					2.5	9.80949	3.30584	9.19056	0.747544	0.555514	1.53474	0.275224	0.560085	0.571586	1.75131
3	1.49666	5.03909		0.25	0.807776	3.69538	1.35188	0.665925	2.22373	1.3634		12.8895	5.94603	9.80846	4.71785	8.68102	6.68746	1.87587	5.69335	9.78174	5.45446														spike	no spike			2.75	12.8895	5.94603	9.80846	4.71785	8.68102	6.68746	1.87587	5.69335	9.78174	5.45446
3.25	1.56154	7.19766		0.5	1.20837	3.98026	1.3906	0.675848	2.24648	2.17904		12.4169	8.19877	9.62793	5.81285	11.6949	15.3704	5.25929	9.34328	13.1259	9.1567													wild-type	33	0			3	12.4169	8.19877	9.62793	5.81285	11.6949	15.3704	5.25929	9.34328	13.1259	9.1567
3.5	1.51922	9.01987		0.75	1.29404	4.23412	1.67604	0.766964	2.36323	2.28719		12.2651	8.48996	10.1953	4.60394	10.9325	17.3935	7.49655	9.5157	12.7107	8.65188													flp-22	10	39			3.25	12.2651	8.48996	10.1953	4.60394	10.9325	17.3935	7.49655	9.5157	12.7107	8.65188
3.75	1.45798	9.80499		1	1.42883	4.17495	1.53528	0.669008	2.4083	2.34136		12.2198	8.42149	10.5151	5.69737	10.7055	16.9025	9.38521	9.64286	13.0879	8.30048													flp-22; AVL flp-22	44	6			3.5	12.2198	8.42149	10.5151	5.69737	10.7055	16.9025	9.38521	9.64286	13.0879	8.30048
4	1.33642	9.33694		1.25	1.42588	3.96987	1.49912	0.793482	2.29448	2.24654		12.0295	8.32971	10.7202	8.77474	10.7234	17.1456	10.199	9.54292	13.5007	8.09434													frpr-17	10	46			3.75	12.0295	8.32971	10.7202	8.77474	10.7234	17.1456	10.199	9.54292	13.5007	8.09434
4.25	1.27557	9.2448		1.5	1.36671	3.81992	1.2629	0.783743	2.0762	2.15499		12.3387	7.88525	10.7188	10.0713	11.0659	16.7456	9.71384	7.49665	14.207	7.73212													flp-22; frpr-17	8	35			4	12.3387	7.88525	10.7188	10.0713	11.0659	16.7456	9.71384	7.49665	14.207	7.73212
4.5	1.24112	9.67704		1.75	1.36502	3.51482	1.28186	0.650313	1.92597	2.04456		12.6781	7.96045	10.8484	10.2374	11.0637	16.5737	9.61834	8.4959	13.161	7.81832													frpr-17; hmc frpr-17	20	0			4.25	12.6781	7.96045	10.8484	10.2374	11.0637	16.5737	9.61834	8.4959	13.161	7.81832
4.75	1.22855	9.49322		2	1.32425	3.31198	1.09233	0.503056	1.75727	2.03911		12.3248	7.49437	10.4385	8.72319	11.3521	15.8615	10.0663	8.35473	13.0592	8.03373													flp-22; frpr-17; hmc frpr-17	3	39			4.5	12.3248	7.49437	10.4385	8.72319	11.3521	15.8615	10.0663	8.35473	13.0592	8.03373
5	1.19062	8.96668		2.25	1.33608	3.13529	1.05872	0.446006	1.78223	1.87		12.3639	7.72511	10.3181	8.80928	11.4646	15.7489	9.87582	8.30349	13.877	8.11956																		4.75	12.3639	7.72511	10.3181	8.80928	11.4646	15.7489	9.87582	8.30349	13.877	8.11956
5.25	1.16134	8.17035		2.5	1.19283	2.82617	1.06005	0.421576	1.71713	1.8774		12.6266	8.01365	9.83151	9.57613	11.7747	14.9242	9.33008	7.12528	13.7142	8.24797																		5	12.6266	8.01365	9.83151	9.57613	11.7747	14.9242	9.33008	7.12528	13.7142	8.24797
5.5	1.14907	7.68227		2.75	1.09533	2.85225	0.98607	0.420341	1.80347	1.74054		12.4735	8.04786	9.05217	11.4937	11.8163	15.3822	8.50471	7.23433	12.8324	8.26497																		5.25	12.4735	8.04786	9.05217	11.4937	11.8163	15.3822	8.50471	7.23433	12.8324	8.26497
5.75	1.12348	7.58987		3	1.0274	2.64884	1.07923	0.599967	1.65054	1.6001		12.7327	8.06819	8.3358	10.0364	11.3627	15.1624	7.99884	7.39226	13.2335	8.11516																		5.5	12.7327	8.06819	8.3358	10.0364	11.3627	15.1624	7.99884	7.39226	13.2335	8.11516
6	1.04368	7.95642		3.25	1.35769	2.49715	1.24753	0.579211	1.59712	1.56705		12.5815	6.87856	8.12428	10.0232	11.6796	15.1305	7.90307	7.608	13.6335	8.24556																		5.75	12.5815	6.87856	8.12428	10.0232	11.6796	15.1305	7.90307	7.608	13.6335	8.24556
6.25	1.03895	7.33769		3.5	1.09671	2.34891	1.00818	0.619217	1.54401	1.44752		12.3054	7.73963	7.96494	10.3133	11.8438	14.8324	8.28299	7.71735	14.3374	8.50393																		6	12.3054	7.73963	7.96494	10.3133	11.8438	14.8324	8.28299	7.71735	14.3374	8.50393
6.5	1.01613	6.95426		3.75	1.14501	2.17943	0.987958	0.485558	1.42412	1.28674		12.3874	7.92662	8.5358	10.8864	11.6601	14.7632	7.6417	7.65609	13.4225	8.27676																		6.25	12.3874	7.92662	8.5358	10.8864	11.6601	14.7632	7.6417	7.65609	13.4225	8.27676
6.75	1.00499	6.93412		4	1.22271	1.98005	0.992085	0.456042	1.39288	1.1679		12.1106	8.61765	8.42855	10.1455	10.9691	14.3828	7.24429	8.47879	13.5516	7.99072																		6.5	12.1106	8.61765	8.42855	10.1455	10.9691	14.3828	7.24429	8.47879	13.5516	7.99072
7	0.869478	6.67837		4.25	0.991259	2.00256	0.95152	0.545221	1.36383	1.14887		12.0806	8.44778	8.11038	9.75892	10.8968	14.0855	7.22342	8.33767	13.0273	8.00462																		6.75	12.0806	8.44778	8.11038	9.75892	10.8968	14.0855	7.22342	8.33767	13.0273	8.00462
7.25	0.862574	6.64663		4.5	0.881256	1.96148	0.953573	0.579683	1.38238	1.07275		11.8408	8.40874	7.97148	9.0393	11.0395	13.6695	6.95834	8.79666	12.4065	8.0895																		7	11.8408	8.40874	7.97148	9.0393	11.0395	13.6695	6.95834	8.79666	12.4065	8.0895
7.5	0.856695	7.08857		4.75	1.00902	1.74609	0.948494	0.66333	1.2118	1.01849		11.745	8.67589	7.50094	10.0483	10.7632	13.5682	6.92544	8.25406	12.5424	7.37803																		7.25	11.745	8.67589	7.50094	10.0483	10.7632	13.5682	6.92544	8.25406	12.5424	7.37803
7.75	0.7	6.5		5	0.688785	1.70908	0.973578	0.603429	1.21499	1.04907		11.8145	8.36258	6.99514	9.74664	10.5844	13.3414	7.38349	7.98916	13.0311	7.71444																		7.5	11.8145	8.36258	6.99514	9.74664	10.5844	13.3414	7.38349	7.98916	13.0311	7.71444
8	0.671559	6.1955		5.25	0.458132	1.73963	0.857142	0.591364	1.31614	1.07495		11.3161	8.36437	6.31862	9.95485	10.3592	13.6492	3.98064	8.26357	12.7582	7.69014																		7.75	11.3161	8.36437	6.31862	9.95485	10.3592	13.6492	3.98064	8.26357	12.7582	7.69014
8.25	0.644311	6.23531		5.5	0.447952	1.92405	0.808617	0.574602	1.27516	0.983401		11.8009	7.96434	7.97102	10.0788	10.2504	13.0729	6.45786	8.34324	11.4095	7.48803																		8	11.8009	7.96434	7.97102	10.0788	10.2504	13.0729	6.45786	8.34324	11.4095	7.48803
8.5	0.633092	6.4257		5.75	0.424148	1.33135	0.773992	0.447081	1.18189	0.98504		11.6549	7.79606	6.95133	11.3055	10.323	12.5312	6.49912	7.4214	11.5514	7.41045																		8.25	11.6549	7.79606	6.95133	11.3055	10.323	12.5312	6.49912	7.4214	11.5514	7.41045
8.75	0.630729	6.6831		6	0.100035	1.39671	0.622834	0.547041	1.15166	1.01255		11.5864	8.13438	6.44848	11.6626	10.2585	11.7156	6.69646	8.07323	13.1061	7.6092																		8.5	11.5864	8.13438	6.44848	11.6626	10.2585	11.7156	6.69646	8.07323	13.1061	7.6092
9	0.750179	6.44433		6.25	0.34984	1.39993	0.560962	0.548867	1.17703	0.871553		11.2429	7.77297	6.36198	10.8379	9.98379	11.9262	6.96324	7.96258	12.4419	7.5982																		8.75	11.2429	7.77297	6.36198	10.8379	9.98379	11.9262	6.96324	7.96258	12.4419	7.5982
9.25	0.661348	6.59648		6.5	0.351348	0.912758	0.552918	0.560515	1.1319	0.831852		10.6154	7.20353	6.71253	10.8095	9.94637	12.7895	6.71577	7.81553	11.7439	7.16711																		9	10.6154	7.20353	6.71253	10.8095	9.94637	12.7895	6.71577	7.81553	11.7439	7.16711
9.5	0.710759	6.92671		6.75	0.270614	0.860984	0.590688	0.527409	1.17791	0.937089		10.8506	6.61808	6.75349	10.4451	10.0098	12.199	6.87346	7.5446	11.899	7.12083																		9.25	10.8506	6.61808	6.75349	10.4451	10.0098	12.199	6.87346	7.5446	11.899	7.12083
9.75	0.691509	6.15876		7	0.463193	0.864127	0.538755	0.596949	1.14939	0.815361		10.7172	6.08637	7.06317	9.9632	9.26119	11.1281	7.21573	7.05487	11.3637	7.12374																		9.5	10.7172	6.08637	7.06317	9.9632	9.26119	11.1281	7.21573	7.05487	11.3637	7.12374
10	0.722384	6.15836		7.25	0.448981	0.873098	0.366394	0.445568	1.08995	0.802462		10.622	5.67861	6.28255	9.7577	9.43695	12.532	6.41978	7.2116	11.1189	7.01834																		9.75	10.622	5.67861	6.28255	9.7577	9.43695	12.532	6.41978	7.2116	11.1189	7.01834
10.25	0.663172	6.02931		7.5	0.404807	0.829231	0.362739	0.431087	1.01405	0.790342		10.1572	5.97077	5.82761	8.78877	9.5841	11.4874	6.41936	5.7687	10.916	7.46056																		10	10.1572	5.97077	5.82761	8.78877	9.5841	11.4874	6.41936	5.7687	10.916	7.46056
10.5	0.675902	5.7559		7.75	0.399195	1.03342	0.368341	0.580055	0.821622	0.812503		9.92604	6.04853	5.59724	8.64219	9.25704	11.7847	6.28561	7.47414	10.4567	6.96023																		10.25	9.92604	6.04853	5.59724	8.64219	9.25704	11.7847	6.28561	7.47414	10.4567	6.96023
10.75	0.624013	5.25472		8	0.389369	1.01311	0.443328	0.581676	1.04524	0.798475		9.1695	5.73952	5.65801	7.89876	9.4215	12.1397	6.00223	6.67892	10.1614	6.79493																		10.5	9.1695	5.73952	5.65801	7.89876	9.4215	12.1397	6.00223	6.67892	10.1614	6.79493
11	0.708348	5.59871		8.25	0.405434	0.825944	0.562827	0.489903	0.976194	0.662316		8.46019	5.15477	5.40761	8.22883	9.18536	10.6756	5.48277	7.34739	10.6567	6.96271																		10.75	8.46019	5.15477	5.40761	8.22883	9.18536	10.6756	5.48277	7.34739	10.6567	6.96271
11.25	0.675312	5.55833		8.5	0.486863	0.850077	0.51875	0.521204	0.978993	0.638873		7.59992	4.24257	5.27642	7.56539	8.81117	10.0188	5.83931	7.34094	9.8605	6.36172																		11	7.59992	4.24257	5.27642	7.56539	8.81117	10.0188	5.83931	7.34094	9.8605	6.36172
11.5	0.592634	4.83717		8.75	0.514082	0.702963	0.390338	0.39028	0.910292	0.581606		7.06185	4.17678	4.89089	7.09289	8.55139	10.5023	5.79746	7.05114	10.3965	6.5241																		11.25	7.06185	4.17678	4.89089	7.09289	8.55139	10.5023	5.79746	7.05114	10.3965	6.5241
11.75	0.52727	4.61672		9	0.54038	0.616309	0.325215	0.439809	0.817109	0.475939		6.67792	3.9449	4.5954	6.98692	7.96229	10.4793	5.05001	5.91894	8.88566	6.28567																		11.5	6.67792	3.9449	4.5954	6.98692	7.96229	10.4793	5.05001	5.91894	8.88566	6.28567
12	0.541073	4.63258		9.25	0.565416	0.577315	0.303278	0.337033	0.85025	0.454852		6.00498	3.62971	4.12623	6.80205	7.33249	10.362	4.82152	6.86814	9.81562	6.10498																		11.75	6.00498	3.62971	4.12623	6.80205	7.33249	10.362	4.82152	6.86814	9.81562	6.10498
12.25	0.572961	4.58827		9.5	0.656497	0.544848	0.346965	0.275877	0.865094	0.535061		5.51764	3.40098	3.97702	6.61702	6.38624	9.46913	4.83796	7.34051	9.26039	6.27898																		12	5.51764	3.40098	3.97702	6.61702	6.38624	9.46913	4.83796	7.34051	9.26039	6.27898
12.5	0.639363	4.63703		9.75	0.52735	0.557422	0.254887	0.204777	0.798358	0.540982		5.12719	2.98974	3.74153	6.54073	5.80631	8.98301	4.79202	7.00014	8.95483	6.15507																		12.25	5.12719	2.98974	3.74153	6.54073	5.80631	8.98301	4.79202	7.00014	8.95483	6.15507
12.75	0.57446	4.50284		10	0.474187	0.54064	0.245263	0.353351	0.756705	0.547907		4.85369	2.82409	3.53368	6.1073	5.31061	8.53268	4.84257	7.12919	9.05856	6.35734																		12.5	4.85369	2.82409	3.53368	6.1073	5.31061	8.53268	4.84257	7.12919	9.05856	6.35734
13	0.545943	4.39204		10.25	0.549969	0.55658	0.194445	0.387829	0.696815	0.596297		4.25028	2.60106	3.50976	5.72382	4.77083	9.56843	4.70348	6.98426	8.63193	6.26882																		12.75	4.25028	2.60106	3.50976	5.72382	4.77083	9.56843	4.70348	6.98426	8.63193	6.26882
13.25	0.508181	3.6496		10.5	0.47307	0.74664	0.178117	0.326238	0.750276	0.509209		4.12458	2.53864	3.39756	5.30807	4.48151	8.12566	4.58864	6.1585	8.08511	5.96678																		13	4.12458	2.53864	3.39756	5.30807	4.48151	8.12566	4.58864	6.1585	8.08511	5.96678
13.5	0.459645	3.46167		10.75	0.394351	0.507791	0.125644	0.369734	0.692815	0.489645		3.9948	2.58762	3.39984	5.16673	4.09333	8.19773	3.81913	5.83678	8.74357	5.85613																		13.25	3.9948	2.58762	3.39984	5.16673	4.09333	8.19773	3.81913	5.83678	8.74357	5.85613
13.75	0.511856	3.38264		11	0.322389	0.372459	0.129981	0.354205	0.543085	0.44679		3.60768	2.2551	3.28835	4.83992	3.35096	7.38287	3.62435	5.99088	8.44869	5.27319																		13.5	3.60768	2.2551	3.28835	4.83992	3.35096	7.38287	3.62435	5.99088	8.44869	5.27319
14	0.318118	3.09354		11.25	0.277456	0.369601	0.132243	0.208343	0.476728	0.449209		3.3307	2.06869	3.13313	4.82009	3.45459	9.34796	3.54243	5.98737	7.95642	5.20328																		13.75	3.3307	2.06869	3.13313	4.82009	3.45459	9.34796	3.54243	5.98737	7.95642	5.20328
14.25	0.532133	3.68569		11.5	-0.17115	0.378952	0.161393	0.28737	0.455502	0.4149		3.22963	1.97082	2.99422	4.86529	3.18233	9.11982	3.2428	6.22106	7.51873	4.96253																		14	3.22963	1.97082	2.99422	4.86529	3.18233	9.11982	3.2428	6.22106	7.51873	4.96253
14.5	0.530612	3.78314		11.75	0.233332	0.418215	0.130955	0.196871	0.407269	0.3427		3.23634	1.80493	2.8228	4.77541	2.87785	9.70355	3.85654	6.02435	7.28071	4.65094																		14.25	3.23634	1.80493	2.8228	4.77541	2.87785	9.70355	3.85654	6.02435	7.28071	4.65094
14.75	0.520814	3.96273		12	0.17608	0.322336	0.146121	0.18884	0.417836	0.383781		3.13949	1.63531	2.76023	4.3082	2.85229	9.85716	3.95754	5.59713	7.20583	4.82235																		14.5	3.13949	1.63531	2.76023	4.3082	2.85229	9.85716	3.95754	5.59713	7.20583	4.82235
15	0.480343	3.26136		12.25	0.248375	0.215565	0.088256	0.191565	0.548667	0.382715		3.09142	1.43019	2.7132	4.01442	2.72273	10.0808	4.14368	5.45701	6.25674	4.45487																		14.75	3.09142	1.43019	2.7132	4.01442	2.72273	10.0808	4.14368	5.45701	6.25674	4.45487
15.25	0.461557	3.56768		12.5	0.251285	0.197831	0.176971	0.190773	0.593975	0.364136		2.90793	1.30279	2.53413	3.59704	2.71088	8.34829	3.41673	4.99268	6.26637	3.7118																		15	2.90793	1.30279	2.53413	3.59704	2.71088	8.34829	3.41673	4.99268	6.26637	3.7118
15.5	0.358603	3.23511		12.75	0.265208	0.253876	0.138609	0.135746	0.665489	0.324435		2.93804	1.18536	2.44123	3.7659	2.52039	7.17473	3.73423	4.89626	5.99813	3.25148																		15.25	2.93804	1.18536	2.44123	3.7659	2.52039	7.17473	3.73423	4.89626	5.99813	3.25148
15.75	0.308908	2.91453		13	0.309177	0.188194	0.154337	0.060871	0.531322	0.271029		2.83963	1.12129	2.26155	3.76763	2.36154	7.70716	3.38953	4.59307	5.77674	3.36414																		15.5	2.83963	1.12129	2.26155	3.76763	2.36154	7.70716	3.38953	4.59307	5.77674	3.36414
16	0.363795	2.61412		13.25	0.245552	0.062276	0.139508	0.210937	0.105514	0.250381		2.70527	1.02309	1.93841	3.52543	2.11188	7.60281	3.05726	4.20528	5.62743	3.18904																		15.75	2.70527	1.02309	1.93841	3.52543	2.11188	7.60281	3.05726	4.20528	5.62743	3.18904
16.25	0.276963	2.52284		13.5	0.223289	0.071151	0.077441	0.185178	-0.05174	0.235179		2.61361	0.941081	1.87441	2.90225	1.97592	6.54989	2.74589	4.08518	5.20148	2.98584																		16	2.61361	0.941081	1.87441	2.90225	1.97592	6.54989	2.74589	4.08518	5.20148	2.98584
16.5	0.392242	2.60229		13.75	0.351314	0.012566	0.105812	0.24623	-0.00566	0.214854		2.48442	0.970114	1.79392	2.7467	2.12612	5.79577	2.65129	3.91575	4.91573	3.38658																		16.25	2.48442	0.970114	1.79392	2.7467	2.12612	5.79577	2.65129	3.91575	4.91573	3.38658
16.75	0.450864	2.71956		14	0.408262	-0.0316	-0.03164	0.18469	0.329486	0.25468		2.44629	0.873539	1.7493	1.99152	2.33738	6.27477	2.73364	3.82116	5.10806	3.87081																		16.5	2.44629	0.873539	1.7493	1.99152	2.33738	6.27477	2.73364	3.82116	5.10806	3.87081
17	0.412533	2.54215		14.25	0.335627	0.022696	0.060476	0.213703	0.283354	0.245552		2.30755	0.836024	1.65769	2.75316	2.02665	5.82254	2.85518	3.63613	4.7774	3.33966																		16.75	2.30755	0.836024	1.65769	2.75316	2.02665	5.82254	2.85518	3.63613	4.7774	3.33966
17.25	0.413198	2.19348		14.5	0.334969	-0.09719	0.138759	0.176035	0.40638	0.315531		2.11803	0.738389	1.58982	2.86312	1.78303	4.90229	2.67131	3.90681	4.91249	3.10059																		17	2.11803	0.738389	1.58982	2.86312	1.78303	4.90229	2.67131	3.90681	4.91249	3.10059
17.5	0.373164	2.27414		14.75	0.320668	-0.00566	0.110837	0.209641	0.325819	0.286714		2.16003	0.610513	1.52459	2.81491	1.7327	6.83772	2.30992	4.08987	4.49049	3.33317																		17.25	2.16003	0.610513	1.52459	2.81491	1.7327	6.83772	2.30992	4.08987	4.49049	3.33317
17.75	0.406882	2.2704		15	0.280069	0.028173	0.082728	0.259735	0.468889	0.331915		2.17581	0.458456	1.41974	2.41106	1.70958	6.51109	2.39352	4.3542	4.41192	3.3862																		17.5	2.17581	0.458456	1.41974	2.41106	1.70958	6.51109	2.39352	4.3542	4.41192	3.3862
18	0.336934	2.20337		15.25	0.333129	0.014376	0.053481	0.186152	0.559685	0.356639		2.08653	0.462807	1.37381	2.71509	1.45104	5.71815	2.38964	4.23551	4.46563	3.0347																		17.75	2.08653	0.462807	1.37381	2.71509	1.45104	5.71815	2.38964	4.23551	4.46563	3.0347
18.25	0.282711	2.14507		15.5	0.338092	0.061721	0.108373	0.152478	0.570256	0.35491		1.90718	0.502979	1.46765	2.71883	1.50091	5.4497	2.32017	4.16953	4.50095	2.94783																		18	1.90718	0.502979	1.46765	2.71883	1.50091	5.4497	2.32017	4.16953	4.50095	2.94783
18.5	0.296194	1.89635		15.75	0.344491	0.086456	-0.03177	0.157259	0.554667	0.290377		1.81781	0.461511	1.41281	2.55638	1.44477	4.80037	2.25974	4.30972	4.09687	2.96944																		18.25	1.81781	0.461511	1.41281	2.55638	1.44477	4.80037	2.25974	4.30972	4.09687	2.96944
18.75	0.306891	1.85351		16	0.385913	0.039382	-0.01296	0.109903	0.450509	0.34777		1.94459	0.443951	1.51006	2.43246	1.23125	4.88095	2.00196	4.03102	4.03278	3.69505																		18.5	1.94459	0.443951	1.51006	2.43246	1.23125	4.88095	2.00196	4.03102	4.03278	3.69505
19	0.265988	1.86779		16.25	0.390908	0.161172	0.07225	0.180366	0.371669	0.349195		1.9219	0.497831	1.56355	2.31301	1.25743	4.7577	1.95755	4.07188	4.04613	3.43243																		18.75	1.9219	0.497831	1.56355	2.31301	1.25743	4.7577	1.95755	4.07188	4.04613	3.43243
19.25	0.247747	1.7205		16.5	0.397455	0.199863	0.030517	0.171685	0.397624	0.25357		1.8966	0.439664	1.40162	2.18059	1.33596	3.29235	1.97235	4.22811	4.05922	3.72652																		19	1.8966	0.439664	1.40162	2.18059	1.33596	3.29235	1.97235	4.22811	4.05922	3.72652
19.5	0.303098	1.86273		16.75	0.316294	0.246461	0.017733	0.074063	0.480332	0.250972		1.66621	0.477817	1.44811	2.14395	1.27987	3.78501	1.81969	3.85871	3.87322	3.59417																		19.25	1.66621	0.477817	1.44811	2.14395	1.27987	3.78501	1.81969	3.85871	3.87322	3.59417
19.75	0.308723	1.63525		17	0.34419	0.214835	-0.02528	0.064032	0.423266	0.288022		1.64418	0.58811	1.34056	2.20885	1.09583	5.0637	1.96711	3.76496	3.37544	3.4716																		19.5	1.64418	0.58811	1.34056	2.20885	1.09583	5.0637	1.96711	3.76496	3.37544	3.4716
20	0.294153	1.59255		17.25	0.344274	0.269705	-0.00139	0.027904	0.463277	0.248858		1.74333	0.695004	1.33989	2.06635	1.34417	5.78562	1.73133	3.70761	3.07645	3.50123																		19.75	1.74333	0.695004	1.33989	2.06635	1.34417	5.78562	1.73133	3.70761	3.07645	3.50123
20.25	0.256745	1.50982		17.5	0.276934	0.162855	-0.00023	-0.05768	0.488415	0.235493		1.70609	0.612953	1.30043	1.97727	1.45819	5.31973	1.68708	4.05382	3.00889	3.39152																		20	1.70609	0.612953	1.30043	1.97727	1.45819	5.31973	1.68708	4.05382	3.00889	3.39152
20.5	0.235154	1.45592
20.75	0.217012	1.4696
21	0.22424	1.46968
21.25	0.234526	1.34215
21.5	0.22795	1.42068
21.75	0.218248	1.40985
22	0.177718	1.33113
22.25	0.218594	1.52929
22.5	0.222371	1.41434
22.75	0.292262	1.48599
23	0.252419	1.5194
23.25	0.220842	1.34344
23.5	0.223344	1.33967
23.75	0.212887	1.508
24	0.170227	1.33643
24.25	0.163398	1.22351
24.5	0.079836	0.993922
24.75	0.120363	0.776264
25	0.210371	0.980572
25.25	0.231096	1.17014
25.5	0.214534	1.06273
25.75	0.172185	1.43534
26	0.132792	1.32585
26.25	0.124727	1.31865
26.5	0.096425	1.07901
26.75	0.139093	1.06146
27	0.184032	1.06261
27.25	0.2334	1.09596
27.5	0.237785	0.923642
27.75	0.224455	0.96371
28	0.219386	0.902469
28.25	0.12352	0.689901
28.5	0.132755	0.766474
28.75	0.112528	0.815768
29	-0.21259	0.244939
29.25	0.06223	0.680179
29.5	0.075944	0.71233
29.75	0.143722	0.973032
30	0.12514	0.925227
30.25	0.162309	0.94741
30.5	0.138556	1.07744
30.75	0.079887	0.923726
31	-0.00087	0.719166
31.25	-0.04356	0.5606
31.5	0.061962	0.804039
31.75	0.033906	0.826258
32	0.121009	0.877411
32.25	0.12095	0.756109
32.5	0.09908	0.636264
32.75	0.118365	0.509419
33	0.112679	0.426971
33.25	0.108098	0.462121
33.5	0.091541	0.402565
33.75	0.053406	0.484947
34	0.031876	0.491615
34.25	0.067578	0.630634
34.5	0.098895	0.767676
34.75	0.020109	0.484508
35	0.022486	0.348326
35.25	0.039359	0.471228
35.5	0.058942	0.677021
35.75	0.028242	0.582046
36	-0.05146	0.576954
36.25	-0.4009	0.240418
36.5	-0.0366	0.619246
36.75	-0.0304	0.578214
37	-0.11245	0.383639
37.25	-0.2723	0.205899
37.5	0.035358	0.495012
37.75	0.00819	0.463087
38	0.003386	0.477442
38.25	0.031986	0.472964
38.5	0.041969	0.419638
38.75	0.018857	0.409116
39	-0.00387	0.394293
39.25	0.006447	0.419755
39.5	0.029269	0.371066
39.75	0.003402	0.383733
40	-0.05133	0.253706
40.25	-0.05975	0.421271
40.5	-0.04237	0.477888
40.75	-0.07203	0.466054
41	-0.09383	0.422051
41.25	-0.03689	0.516204
41.5	-0.03031	0.504509
41.75	-0.02101	0.613893
42	-0.0663	0.499458
42.25	-0.07837	0.386753
42.5	-0.05507	0.437522
42.75	-0.02568	0.41002
43	-0.0366	0.350642
43.25	-0.01	0.399684
43.5	0.02133	0.431281
43.75	-0.02975	0.394978
44	-0.00528	0.448527
44.25	-0.05648	0.36017
44.5	-0.03821	0.365069
44.75	-0.06797	0.275908
45	-0.04725	0.250165
45.25	-0.05112	0.215897
45.5	-0.06359	0.171151
45.75	-0.13717	0.099285
46	-0.1089	0.1176
46.25	-0.11225	0.082665
46.5	-0.1339	0.106884
46.75	-0.10437	0.144209
47	-0.11546	0.127448
47.25	-0.08927	0.139827
47.5	-0.05278	0.042835
47.75	-0.07734	-0.00938
48	-0.11564	0.000514
48.25	-0.10618	0.06211
48.5	-0.07298	0.065062
48.75	-0.04039	0.093245
49	-0.01501	-0.01013
49.25	-0.08142	-0.09935
49.5	-0.0734	-0.03263
49.75	-0.02809	0.009564
50	-0.03731	0.02983
50.25	-0.02616	0.03231
50.5	-0.01657	-0.02127
50.75	-0.28774	-0.21735
51	-0.19904	-0.10649
51.25	-0.12932	0.025376
51.5	-0.07932	0.138342
51.75	-0.01729	0.241088
52	-0.01799	0.171695
52.25	-0.00846	0.12085
52.5	-0.01724	0.117325
52.75	-0.02413	0.010973
53	-0.05342	-0.24772
53.25	-0.06042	-0.19225
53.5	-0.10412	-0.28475
53.75	-0.17295	-0.36994
54	-0.12288	-0.39506
54.25	-0.07788	-0.36531
54.5	-0.06496	-0.31536
54.75	-0.03371	-0.29918
55	-0.02067	-0.27564
55.25	-0.0284	-0.26121
55.5	-0.05411	-0.20693
55.75	-0.06208	-0.19041
56	-0.07976	-0.08715
56.25	-0.09342	-0.02159
56.5	-0.1115	0.146275
56.75	-0.16392	0.062436
57	-0.14436	-0.02227
57.25	-0.13601	0.125531
57.5	-0.14459	-0.05493
57.75	-0.13701	-0.17341
58	-0.13387	-0.19773
58.25	-0.12593	-0.27104
58.5	-0.1156	-0.27061
58.75	-0.11698	-0.36058
59	-0.09474	-0.34289
59.25	-0.13211	-0.23728
59.5	-0.17323	-0.22524
59.75	-0.15294	-0.2131
60	-0.18198	-0.27952
60.25	-0.18064	-0.25846
60.5	-0.1764	-0.2597
60.75	-0.13319	-0.29173
61	-0.15662	-0.30973
61.25	-0.18076	-0.30244
61.5	-0.13745	-0.34169
61.75	-0.1107	-0.30718
62	-0.07523	-0.26231
62.25	-0.10849	-0.27989
62.5	-0.12068	-0.19492
62.75	-0.09422	-0.17848
63	-0.12991	-0.19724
63.25	-0.03643	0.258913
63.5	0.968726	5.87052
63.75	1.37667	6.37456
64	1.63067	6.15925
64.25	1.52024	6.49231
64.5	1.43524	6.51261
64.75	1.3091	6.80803
65	1.158	7.08488
65.25	1.15175	6.95476
65.5	1.04568	7.11593
65.75	0.957812	7.69094
66	1.03547	7.00457
66.25	1.06461	6.60101
66.5	1.0636	6.97996
66.75	1.0527	6.77797
67	0.973428	6.79907
67.25	0.872611	5.89421
67.5	0.871884	5.50025
67.75	0.772829	4.65163
68	0.833991	5.15319
68.25	0.78948	4.99869
68.5	0.615915	4.15115
68.75	0.832148	5.05768
69	0.826006	5.25311
69.25	0.804946	5.20735
69.5	0.784081	5.76751
69.75	0.740228	5.52855
70	0.585159	4.15287
70.25	0.686689	5.30298
70.5	0.666504	4.79311
70.75	0.632545	5.05703
71	0.653227	5.27371
71.25	0.703633	4.89704
71.5	0.690007	5.13425
71.75	0.717204	4.51324
72	0.686646	4.50721
72.25	0.635243	4.87237
72.5	0.634063	4.62622
72.75	0.599742	4.84677
73	0.517239	4.07332
73.25	0.493172	3.87192
73.5	0.367797	2.90837
73.75	0.484248	2.95035
74	0.452398	2.59387
74.25	0.55245	2.85959
74.5	0.574342	2.54817
74.75	0.572585	2.70419
75	0.518888	2.4687
75.25	0.43008	2.01952
75.5	0.478817	2.18816
75.75	0.435165	2.36936
76	0.400699	2.464
76.25	0.411422	2.40012
76.5	0.428057	2.52318
76.75	0.448085	2.17491
77	0.443198	2.3585
77.25	0.380098	2.50162
77.5	-0.0356	1.2819
77.75	0.340571	1.86987
78	0.345796	1.80929
78.25	0.375431	2.00881
78.5	0.361832	1.95644
78.75	0.345922	1.87981
79	0.33084	1.90173
79.25	0.277044	1.7738
79.5	0.246411	1.67043
79.75	0.271065	1.55603
80	0.365137	1.89457
80.25	0.320291	1.67342
80.5	0.22493	1.36485
80.75	0.20811	1.3286
81	0.268123	1.31203
81.25	0.274957	1.54047
81.5	0.318239	1.5243
81.75	0.293003	1.74171
82	0.245566	1.54715
82.25	0.01493	0.909412
82.5	0.235859	1.65979
82.75	0.22633	1.58089
83	-0.00961	0.843651
83.25	0.271932	1.20283
83.5	0.248693	1.49529
83.75	0.232617	1.22376
84	0.303691	1.26968
84.25	0.282529	1.28897
84.5	0.162602	1.04328
84.75	0.231495	1.15644
85	-0.35741	0.312542
85.25	0.198803	0.924795
85.5	0.173008	0.768298
85.75	0.170686	0.763874
86	0.193366	1.16028
86.25	0.11844	0.790576
86.5	0.174722	0.812409
86.75	0.086487	0.743814
87	-0.08211	0.664917
87.25	0.077883	0.594066
87.5	0.207115	0.935287
87.75	-0.23476	0.091963
88	0.116675	0.620364
88.25	0.101475	0.768289
88.5	0.075965	0.885201
88.75	0.215679	1.05423
89	0.100292	0.803778
89.25	0.199098	0.959379
89.5	0.136381	0.999127
89.75	0.112091	0.87993
90	0.08712	0.906609
90.25	0.173346	1.12725
90.5	-0.17807	0.359797
90.75	0.151897	0.959613
91	0.03374	0.610625
91.25	0.133519	0.90523
91.5	0.09466	0.825702
91.75	0.08877	0.772173
92	0.104455	0.830416
92.25	0.085895	0.747498
92.5	0.101722	0.806445
92.75	0.08167	0.837866
93	0.035028	0.764658
93.25	-0.36517	0.173625
93.5	-0.28004	0.194812
93.75	-0.05393	0.703009
94	-0.04651	0.660885
94.25	-0.02201	0.696538
94.5	0.038327	0.821617
94.75	-0.00994	0.720212
95	-0.03525	0.578064
95.25	-0.04835	0.525516
95.5	-0.12259	0.442879
95.75	-0.10749	0.448915
96	-0.08647	0.374472
96.25	-0.12399	0.38376
96.5	-0.11945	0.394139
96.75	-0.12445	0.491043
97	-0.11088	0.602332
97.25	-0.05044	0.704384
97.5	-0.10162	0.731018
97.75	-0.18723	0.597156
98	-0.20992	0.591666
98.25	-0.31232	0.434262
98.5	-0.31065	0.378222
98.75	-0.24401	0.422449
99	-0.20999	0.538494
99.25	-0.0893	0.531351
99.5	-0.09988	0.451631
99.75	0.016177	0.462741
100	0.011095	0.511374
100.25	-0.02202	0.569788
100.5	-0.01961	0.40054
100.75	0.016137	0.494805
101	-0.02563	0.308133
101.25	-0.03514	0.272113
101.5	-0.06935	0.212727
101.75	-0.25554	-0.13268
102	-0.05493	0.200362
102.25	-0.04973	0.219608
102.5	-0.05003	0.281877
102.75	-0.01571	0.26979
103	-0.01311	0.3868
103.25	0.008431	0.38384
103.5	-0.02823	0.435503
103.75	-0.31193	-0.10337
104	0.007053	0.495197
104.25	-0.0222	0.285532
104.5	-0.05446	0.237613
104.75	-0.05584	0.24212
105	-0.02931	0.436162
105.25	0.030396	0.304198
105.5	0.028164	0.23099
105.75	0.043326	0.162801
106	-0.00838	0.039743
106.25	0.035272	-0.09149
106.5	0.029457	-0.19762
106.75	0.081048	-0.0144
107	0.029752	-0.00761
107.25	-0.08757	-0.16911
107.5	-0.01244	-0.09032
107.75	-0.04358	0.008526
108	-0.06985	0.079832
108.25	-0.08102	0.081715
108.5	-0.02784	0.158698
108.75	-0.02356	0.187016
109	-0.05315	-0.05101
109.25	-0.10302	0.171645
109.5	-0.12822	0.162891
109.75	-0.12781	0.047365
110	-0.09166	-0.00166
110.25	-0.08479	0.016718
110.5	-0.13426	-0.0332
110.75	-0.14098	-0.02571
111	-0.10939	-0.10227
111.25	-0.12056	-0.17789
111.5	-0.11528	-0.10867
111.75	-0.03902	-0.08103
112	-0.14595	-0.12944
112.25	-0.07706	0.005783
112.5	-0.23158	-0.26499
112.75	-0.05846	-0.1945
113	-0.17545	-0.26328
113.25	-0.04948	-0.19618
113.5	-0.03488	-0.20313
113.75	-0.09256	-0.28413
114	-0.0317	-0.14658
114.25	-0.04972	-0.10659
114.5	-0.04633	-0.07184
114.75	-0.01417	-0.00348
115	-0.04262	-0.0951
115.25	-0.09338	-0.21176
115.5	-0.11425	-0.20462
115.75	-0.11494	-0.20268
116	-0.13824	-0.21029
116.25	-0.13328	0.023369
116.5	-0.17707	-0.08338
116.75	-0.14778	0.004111
117	-0.19715	-0.10309
117.25	-0.20116	-0.13179
117.5	-0.27675	-0.21471
117.75	-0.11378	-0.04927
118	0.714246	1.12958
118.25	1.13537	2.85876
118.5	1.00846	3.91957
118.75	1.18214	7.48484
119	1.1541	7.06886
119.25	1.20858	5.95813
119.5	1.36804	7.12402
119.75	1.34794	7.30891
120	1.2882	7.19698
120.25	1.29905	6.99658
120.5	1.30394	6.72797
120.75	1.17128	6.74866
121	1.16566	7.40941
121.25	1.09369	7.5433
121.5	1.02704	7.14774
121.75	0.976708	7.42567
122	0.657427	5.99339
122.25	0.874277	7.04025
122.5	0.832451	6.75008
122.75	0.83623	7.11895
123	0.894146	7.44176
123.25	0.753944	7.26408
123.5	0.793241	6.86672
123.75	0.789775	6.42424
124	0.783805	6.31979
124.25	0.789977	6.15163
124.5	0.767637	6.14763
124.75	0.737758	5.97223
125	0.764842	5.71526
125.25	0.719441	5.35524
125.5	0.593192	4.6065
125.75	0.716534	5.08984
126	0.61322	4.85897
126.25	0.615883	4.67601
126.5	0.583912	4.85635
126.75	0.599825	4.40319
127	0.537819	4.53714
127.25	0.541998	4.35148
127.5	0.483814	3.97989
127.75	0.564388	3.60858
128	0.637614	3.79408
128.25	0.566494	3.3645
128.5	0.524119	3.14744
128.75	0.497324	3.45023
129	0.433011	3.73812
129.25	0.451499	3.70092
129.5	0.43586	3.58837
129.75	0.39559	3.23803
130	0.342663	3.45112
130.25	0.342322	3.3569
130.5	0.359346	3.23046
130.75	0.333211	2.19637
131	0.330156	1.95138
131.25	0.399672	2.16793
131.5	0.388096	1.97017
131.75	0.40502	1.66176
132	0.347445	1.69156
132.25	0.408781	1.63729
132.5	0.359528	1.62331
132.75	0.364659	1.62004
133	0.402083	1.52843
133.25	0.319813	1.50859
133.5	0.39427	1.4976
133.75	0.383887	1.37747
134	0.321611	1.23342
134.25	0.346775	1.41254
134.5	0.351535	1.23228
134.75	0.348405	1.23981
135	0.330134	1.1454
135.25	0.363331	1.27025
135.5	0.293762	1.29022
135.75	0.286624	1.1765
136	0.330083	1.33132
136.25	-0.00093	0.940805
136.5	0.269781	1.16383
136.75	0.273941	1.19887
137	0.271497	1.30159
137.25	0.266181	1.22954
137.5	0.238963	1.27021
137.75	0.207412	0.953029
138	0.20742	1.01693
138.25	0.181194	0.963375
138.5	0.219377	0.931054
138.75	0.173277	0.74194
139	0.265567	0.88692
139.25	0.230683	0.88901
139.5	0.220137	0.927975
139.75	0.206254	1.10066
140	0.172121	1.14144
140.25	0.204137	1.37347
140.5	0.184617	1.14187
140.75	0.160121	1.37107
141	0.154668	1.12418
141.25	0.153587	1.4327
141.5	0.132081	1.01709
141.75	0.086321	0.965862
142	0.139945	0.792238
142.25	0.112987	0.684405
142.5	0.105893	0.588201
142.75	0.089381	0.529619
143	0.128672	0.495841
143.25	0.100671	0.510215
143.5	0.067648	0.499136
143.75	0.069568	0.63859
144	0.077258	0.557193
144.25	0.104538	0.595414
144.5	0.091651	0.60453
144.75	0.089942	0.868375
145	0.08988	0.756626
145.25	0.102122	0.762863
145.5	-0.51162	-0.25221
145.75	-0.04098	0.520147
146	-0.08569	0.608075
146.25	-0.05758	0.613628
146.5	0.0739	0.878705
146.75	0.080922	0.784532
147	0.067635	0.810153
147.25	0.043967	0.984968
147.5	0.039767	0.651077
147.75	0.046706	0.633841
148	0.061415	0.81792
148.25	0.020126	0.901673
148.5	0.023899	0.547396
148.75	0.028786	0.435936
149	0.003974	0.373696
149.25	-0.31432	0.07363
149.5	-0.00332	0.153544
149.75	0.024283	0.132511
150	0.030768	0.119774

## Sheet: Fig. 3
a							b				c					d																																	e
wild-type	egl-30/Gαq	hmc PKA[DN]	gsa-1 RNAi	kin-1 RNAi	goa-1 RNAi			spike	no spike		wild-type	hmc PKA[DN]	frpr-17	frpr-17; hmc PKA[CA]			wild-type											hmc PKA[DN]								frpr-17; hmc PKA[CA]						hmc ΔFmax/F0				hmc half-decay (s)
1	1	0.3	0.2	0.5	0.83		wild-type	33	0		2.5	3.5	3.75	5		time (s)	cycle1	cycle2	cycle3	cycle4	cycle5	cycle6	cycle7	cycle8	cycle9	cycle10		cycle1	cycle2	cycle3	cycle4	cycle5	cycle6	cycle7		cycle1	cycle2	cycle3	cycle4	cycle5		wild-type	hmc PKA[DN]	frpr-17; hmc PKA[CA]		wild-type	hmc PKA[DN]		wild-type
1	1	0.4	0.5	0.4	0.92		hmc PKA[DN]	58	5		2.25	3.25	3	4.5		0	0.058949	-0.06893	0.078051	0.011358	0.060069	-0.0737	-0.04943	0.1148	-6.9e-06	-0.02194		-0.101385	0.0910386	-0.0524812	0.0386959	0.222093	0.222179	0.452312		-0.247551	-0.0488073	0.228785	-0.0423665	-0.136574		12.8895	7.73045	1.25783		9	4.5		hmc PKA[DN]
1	1	0.2	0.5	0.6			frpr-17	10	46		2.25	3.25	4.5	4.25		0.25	-0.1434	0.014136	0.096196	0.053054	0.075513	-0.0763	-0.06798	0.099527	-0.00842	-0.04473		0.0767572	0.0437156	-0.0388966	-0.0428595	-0.00927954	0.445181	0.303638		-0.284083	0.191142	0.081596	0.0350241	-0.232476		8.67589	8.56346	0.587536		7.75	4.25		frpr-17
1		0.4		0			frpr-17; hmc PKA[CA]	19	8		2.75	3.5	3	45		0.5	-0.09323	0.070683	0.049333	-0.02732	0.020293	-0.1003	-0.05194	0.045556	-0.02612	0.007537		0.210813	0.0659555	-0.0527002	-0.0123976	0.0516328	0.148499	0.0769278		-0.10497	0.0110699	-0.197902	0.00779922	-0.175984		10.8484	6.94197	1.25826		7	5.5		frpr-17; hmc PKA[CA]
1		0.27									2.5	2.75	4.5	27.5		0.75	-0.08043	0.063956	0.011532	-0.09814	0.007656	-0.22091	0.057444	0.093985	-0.03151	-0.01778		0.068325	-0.0327791	-0.010819	0.0761298	0.196	0.159115	0.130702		-0.0377998	0.000243748	-0.131292	-0.0317621	-0.0948852		11.6626	7.66315	0.811002		8.5	4.25
1		0.3									2.5	2.5	2.75	3		1	0.083946	0.06616	-0.17384	-0.03877	0.005978	-0.14054	0.085787	0.05114	-0.03671	-0.04936		0.127963	-0.0751255	0.0198732	-0.040408	0.00282332	-0.00909153	0.0808943		0.109859	0.118763	-0.0714935	-0.0402872	-0.0691864		11.8438	7.55511	2.18102		9.25	6
		0.6									2.5	2.75	4.75	39		1.25	-0.07432	0.000918	-0.08373	-0.04989	0.012107	-0.1342	-0.01407	-0.0041	-0.04649	-0.09355		0.0936495	-0.00709212	0.0728953	0.0251001	0.018304	-0.0243307	0.0340231		0.199621	0.045984	0.0889226	0.102326	-0.0406346		17.3935	6.67965			11.75	4.25
		0.33									2.5	2.75	3.5	10.5		1.5	0.032072	-0.00201	0.046135	-0.03766	-0.01041	-0.21979	0.071187	0.054549	-0.05561	-0.0572		-0.0842975	-0.0820571	0.0370449	-0.0641529	-0.0211273	-0.0698804	-0.0848268		0.0100496	0.148871	0.106669	-0.0131285	0.0809144		10.199	5.84375			7.75	6.5
		0.4									3	4.5	3	40		1.75	-0.02089	0.130332	-0.10188	0.078941	-0.02841	-0.17137	0.091794	-0.03291	-0.04636	-0.11428		-0.0605395	-0.125329	0.123043	-0.107196	0.0916865	-0.132543	-0.0489612		0.0603852	0.0826069	0.02315	-0.0523527	0.193826		9.64286				12
											3	3.25	5.25	50		2	0.03287	0.060798	-0.03476	0.157674	-0.02418	-0.10505	-0.07938	-0.09832	-0.10074	-0.14089		-0.126013	-0.0614243	-0.0376427	-0.00592078	0.150517	-0.175905	-0.124284		0.222313	0.0628145	0.0312229	0.0306574	0.217037		14.3374				10.75
											3.25	3		41		2.25	0.204434	-0.01929	0.11296	-0.04926	-0.0438	-0.07071	-0.04341	-0.2168	-0.04861	-0.18806		-0.190679	0.00108956	-0.189789	-0.015859	-0.052609	0.104137	-0.0644758		0.0721753	0.17222	-0.159658	0.00409034	0.257963		9.1567				11.75
											3.5	2.5		11.5		2.5	9.80949	3.30584	9.19056	0.747544	0.555514	1.53474	0.275224	0.560085	0.571586	1.75131		0.750827	0.184564	0.394889	0.724596	0.579383	1.08129	0.537874		0.725907	0.507142	0.576594	0.14114	0.352794
											3.5	2.5		34		2.75	12.8895	5.94603	9.80846	4.71785	8.68102	6.68746	1.87587	5.69335	9.78174	5.45446		2.15445	2.63405	2.39017	2.66532	2.69013	3.08768	3.39999		1.25783	0.587536	1.05467	0.183964	0.502164
											3	2.5		52		3	12.4169	8.19877	9.62793	5.81285	11.6949	15.3704	5.25929	9.34328	13.1259	9.1567		6.61372	6.35591	4.81063	4.79175	7.1764	4.00929	4.1766		1.18437	0.428431	1.25826	0.301028	0.472729
											2.75	1.75		13.75		3.25	12.2651	8.48996	10.1953	4.60394	10.9325	17.3935	7.49655	9.5157	12.7107	8.65188		7.73045	8.56346	6.28794	7.22432	7.55511	5.50786	5.84375		1.10088	0.470749	1.16173	0.487484	0.588619
											3	1.5		52		3.5	12.2198	8.42149	10.5151	5.69737	10.7055	16.9025	9.38521	9.64286	13.0879	8.30048		7.7228	8.28284	6.56014	7.59795	7.28936	5.56817	5.67864		1.12528	0.317495	1.04487	0.583167	0.748559
											3.25	3.25		58.5		3.75	12.0295	8.32971	10.7202	8.77474	10.7234	17.1456	10.199	9.54292	13.5007	8.09434		7.69999	7.66932	6.47119	7.64472	6.8074	5.95583	5.58616		1.09487	0.239701	0.913886	0.67861	1.20915
											3	3		48.5		4	12.3387	7.88525	10.7188	10.0713	11.0659	16.7456	9.71384	7.49665	14.207	7.73212		6.87631	8.34228	6.30913	7.66315	6.43064	6.4702	5.45271		0.83611	0.338165	0.824104	0.811002	1.4477
											3	3		12.25		4.25	12.6781	7.96045	10.8484	10.2374	11.0637	16.5737	9.61834	8.4959	13.161	7.81832		6.14333	8.03304	6.94197	7.41423	6.50077	6.38644	5.2584		0.794586	0.193588	0.819484	0.776515	1.50835
											2.75	2.75				4.5	12.3248	7.49437	10.4385	8.72319	11.3521	15.8615	10.0663	8.35473	13.0592	8.03373		6.09126	8.18451	6.76228	7.2131	6.64019	6.67965	4.58232		0.628785	0.16199	0.946565	0.674167	1.57251
											3.5	3.5				4.75	12.3639	7.72511	10.3181	8.80928	11.4646	15.7489	9.87582	8.30349	13.877	8.11956		5.29125	8.00068	5.8154	6.67885	6.15812	6.26277	5.01958		0.692845	-0.00880583	0.829007	0.405674	1.94066
											3	2				5	12.6266	8.01365	9.83151	9.57613	11.7747	14.9242	9.33008	7.12528	13.7142	8.24797		5.05031	8.11056	5.7705	6.67519	6.22188	5.93382	4.97432		0.615399	-0.0665652	0.36349	0.522156	2.06991
											4	2.25				5.25	12.4735	8.04786	9.05217	11.4937	11.8163	15.3822	8.50471	7.23433	12.8324	8.26497		4.64256	7.5811	6.10417	5.91656	5.67558	5.80512	5.05253		0.532928	-0.137508	0.595746	0.5407	2.05102
											3.75	2.75				5.5	12.7327	8.06819	8.3358	10.0364	11.3627	15.1624	7.99884	7.39226	13.2335	8.11516		4.4119	7.49083	5.34919	5.64335	6.1382	5.79679	4.0759		0.427512	-0.209264	0.498111	0.40248	2.18102
											3.5	3				5.75	12.5815	6.87856	8.12428	10.0232	11.6796	15.1305	7.90307	7.608	13.6335	8.24556		4.15767	7.29247	5.5109	6.39914	6.20539	5.42107	5.1669		0.361619	-0.103326	0.550897	0.392921	1.86164
											2.75	2.25				6	12.3054	7.73963	7.96494	10.3133	11.8438	14.8324	8.28299	7.71735	14.3374	8.50393		4.12706	6.53714	5.353	6.48567	5.45586	5.23384	5.20472		0.323839	-0.23565	0.518619	0.388891	2.06364
											3.75	2				6.25	12.3874	7.92662	8.5358	10.8864	11.6601	14.7632	7.6417	7.65609	13.4225	8.27676		2.56682	4.49878	5.03674	5.37647	6.19577	4.925	5.11003		0.0771405	-0.224326	0.631347	0.216048	1.98961
											2.75	2				6.5	12.1106	8.61765	8.42855	10.1455	10.9691	14.3828	7.24429	8.47879	13.5516	7.99072		4.21894	5.64099	4.275	5.38503	5.73459	5.14357	4.89993		0.283654	-0.0259047	0.432178	0.155334	1.96401
											2.5	2.75				6.75	12.0806	8.44778	8.11038	9.75892	10.8968	14.0855	7.22342	8.33767	13.0273	8.00462		4.17573	5.33621	4.33719	5.31743	5.98615	4.73359	5.12313		0.201918	-0.140663	0.271382	0.161658	2.11389
											2.75	3.25				7	11.8408	8.40874	7.97148	9.0393	11.0395	13.6695	6.95834	8.79666	12.4065	8.0895		3.86538	4.87961	3.98505	4.96534	5.54383	4.10349	4.61613		0.134337	-0.172717	0.0743286	0.149917	2.16666
											2.5	2.75				7.25	11.745	8.67589	7.50094	10.0483	10.7632	13.5682	6.92544	8.25406	12.5424	7.37803		3.89067	4.61774	4.11741	4.59934	5.14136	4.17107	4.13444		-0.0187071	-0.205818	0.016859	0.10825	1.60631
											2.5	2.75				7.5	11.8145	8.36258	6.99514	9.74664	10.5844	13.3414	7.38349	7.98916	13.0311	7.71444		4.031	3.98441	2.1289	4.51608	4.84609	4.44272	3.4923		0.317923	-0.195974	0.0849995	-0.0176935	1.65155
											2.75	2.75				7.75	11.3161	8.36437	6.31862	9.95485	10.3592	13.6492	3.98064	8.26357	12.7582	7.69014		3.77637	2.5826	4.14191	4.46749	4.1696	4.65352	3.41331		0.20163	-0.132496	0.145712	-0.0778917	1.51043
												2.25				8	11.8009	7.96434	7.97102	10.0788	10.2504	13.0729	6.45786	8.34324	11.4095	7.48803		3.44111	3.20817	4.0602	4.04726	4.36103	3.75193	3.75265		-0.213344	-0.134789	-0.128412	-0.132672	1.41389
												1.5				8.25	11.6549	7.79606	6.95133	11.3055	10.323	12.5312	6.49912	7.4214	11.5514	7.41045		3.68689	3.24417	4.04097	3.75089	3.75663	3.7953	3.36148
												2.25				8.5	11.5864	8.13438	6.44848	11.6626	10.2585	11.7156	6.69646	8.07323	13.1061	7.6092		3.32359	3.04088	4.06797	3.61078	4.23445	3.35355	3.73863
												3				8.75	11.2429	7.77297	6.36198	10.8379	9.98379	11.9262	6.96324	7.96258	12.4419	7.5982		3.26727	2.90773	3.83895	3.10803	3.78171	3.04509	3.66942
												2.75				9	10.6154	7.20353	6.71253	10.8095	9.94637	12.7895	6.71577	7.81553	11.7439	7.16711		3.33715	3.23151	3.92543	3.0249	3.80259	2.96351	3.13787
												2.75				9.25	10.8506	6.61808	6.75349	10.4451	10.0098	12.199	6.87346	7.5446	11.899	7.12083		3.03809	3.48162	3.56497	2.77608	3.2543	2.91792	3.04971
												6.75				9.5	10.7172	6.08637	7.06317	9.9632	9.26119	11.1281	7.21573	7.05487	11.3637	7.12374		2.93817	3.56811	3.53887	2.77385	3.46162	2.90398	3.04743
												4.25				9.75	10.622	5.67861	6.28255	9.7577	9.43695	12.532	6.41978	7.2116	11.1189	7.01834		2.86191	3.59853	3.14815	2.95485	3.23195	2.79968	2.58764
												4.5				10	10.1572	5.97077	5.82761	8.78877	9.5841	11.4874	6.41936	5.7687	10.916	7.46056		3.00428	3.68596	3.31916	2.95571	3.03645	2.40035	0.748463
												6.25				10.25	9.92604	6.04853	5.59724	8.64219	9.25704	11.7847	6.28561	7.47414	10.4567	6.96023		2.8699	3.41462	3.32378	3.00195	3.01148	2.56669	2.51492
												2.5				10.5	9.1695	5.73952	5.65801	7.89876	9.4215	12.1397	6.00223	6.67892	10.1614	6.79493		2.79177	3.36843	3.24521	2.84736	3.013	2.41623	2.0195
												2.5				10.75	8.46019	5.15477	5.40761	8.22883	9.18536	10.6756	5.48277	7.34739	10.6567	6.96271		2.48217	3.1073	2.66607	3.11423	2.8229	2.28775	2.21945
												2.5				11	7.59992	4.24257	5.27642	7.56539	8.81117	10.0188	5.83931	7.34094	9.8605	6.36172		2.91346	2.58204	2.50175	3.04647	3.31146	1.99304	2.32937
												2.5				11.25	7.06185	4.17678	4.89089	7.09289	8.55139	10.5023	5.79746	7.05114	10.3965	6.5241		2.53457	2.59754	2.38836	2.90963	2.5803	2.12119	2.64168
												2.75				11.5	6.67792	3.9449	4.5954	6.98692	7.96229	10.4793	5.05001	5.91894	8.88566	6.28567		2.39217	3.12888	2.46461	2.82553	2.02119	2.21821	2.70562
												2.5				11.75	6.00498	3.62971	4.12623	6.80205	7.33249	10.362	4.82152	6.86814	9.81562	6.10498		2.19762	2.78061	2.44574	2.55114	2.2779	2.04074	2.70036
												2				12	5.51764	3.40098	3.97702	6.61702	6.38624	9.46913	4.83796	7.34051	9.26039	6.27898		2.08783	2.9269	2.25298	2.29466	2.08598	2.28096	2.49124
												5.25				12.25	5.12719	2.98974	3.74153	6.54073	5.80631	8.98301	4.79202	7.00014	8.95483	6.15507		2.17965	2.9835	2.23508	2.13471	2.32748	2.28502	2.71681
												2.5				12.5	4.85369	2.82409	3.53368	6.1073	5.31061	8.53268	4.84257	7.12919	9.05856	6.35734		2.18762	2.85282	2.25338	1.39456	2.06464	2.29561	2.48575
												2.75				12.75	4.25028	2.60106	3.50976	5.72382	4.77083	9.56843	4.70348	6.98426	8.63193	6.26882		2.08459	2.6451	1.81831	1.34888	1.76441	2.16696	2.37185
												2.5				13	4.12458	2.53864	3.39756	5.30807	4.48151	8.12566	4.58864	6.1585	8.08511	5.96678		2.29093	2.65783	2.08825	1.39342	1.93494	1.80857	2.28732
												3				13.25	3.9948	2.58762	3.39984	5.16673	4.09333	8.19773	3.81913	5.83678	8.74357	5.85613		2.27144	2.56691	2.14729	1.41464	2.07149	1.9148	1.90195
												2				13.5	3.60768	2.2551	3.28835	4.83992	3.35096	7.38287	3.62435	5.99088	8.44869	5.27319		2.11882	2.50721	2.06913	1.8205	1.7697	1.87268	1.58443
												2.25				13.75	3.3307	2.06869	3.13313	4.82009	3.45459	9.34796	3.54243	5.98737	7.95642	5.20328		1.9197	2.42557	2.06772	1.82205	1.82139	1.64594	2.10288
												2.25				14	3.22963	1.97082	2.99422	4.86529	3.18233	9.11982	3.2428	6.22106	7.51873	4.96253		1.92854	2.54705	1.93872	1.73592	1.41785	1.87746	1.8066
																14.25	3.23634	1.80493	2.8228	4.77541	2.87785	9.70355	3.85654	6.02435	7.28071	4.65094		1.71683	1.89836	2.43038	1.74393	1.4651	1.59654	1.58498
																14.5	3.13949	1.63531	2.76023	4.3082	2.85229	9.85716	3.95754	5.59713	7.20583	4.82235		1.90539	2.96234	2.41042	1.86241	1.49402	1.48245	1.89974
																14.75	3.09142	1.43019	2.7132	4.01442	2.72273	10.0808	4.14368	5.45701	6.25674	4.45487		-0.229415	2.84937	2.4104	1.71667	1.30255	1.66471	1.47553
																15	2.90793	1.30279	2.53413	3.59704	2.71088	8.34829	3.41673	4.99268	6.26637	3.7118		2.17414	2.93438	2.34896	1.54964	1.54401	1.45873	1.63394
																15.25	2.93804	1.18536	2.44123	3.7659	2.52039	7.17473	3.73423	4.89626	5.99813	3.25148		2.23678	2.72383	2.32498	1.57141	1.19904	1.44194	1.81372
																15.5	2.83963	1.12129	2.26155	3.76763	2.36154	7.70716	3.38953	4.59307	5.77674	3.36414		1.9419	2.70467	2.43945	1.55156	1.28266	1.24459	1.80897
																15.75	2.70527	1.02309	1.93841	3.52543	2.11188	7.60281	3.05726	4.20528	5.62743	3.18904		1.67517	2.23744	2.34408	1.38951	1.26199	1.25111	1.62894
																16	2.61361	0.941081	1.87441	2.90225	1.97592	6.54989	2.74589	4.08518	5.20148	2.98584		1.96202	2.02517	2.19384	1.33286	1.15736	1.25966	1.47963
																16.25	2.48442	0.970114	1.79392	2.7467	2.12612	5.79577	2.65129	3.91575	4.91573	3.38658		1.97185	2.22615	2.07627	1.45312	1.17229	1.16018	1.44046
																16.5	2.44629	0.873539	1.7493	1.99152	2.33738	6.27477	2.73364	3.82116	5.10806	3.87081		0.712675	2.25198	2.07033	1.43281	1.17386	1.09926	1.40075
																16.75	2.30755	0.836024	1.65769	2.75316	2.02665	5.82254	2.85518	3.63613	4.7774	3.33966		1.94712	2.4056	1.94438	1.09368	1.00451	-0.0984556	1.51039
																17	2.11803	0.738389	1.58982	2.86312	1.78303	4.90229	2.67131	3.90681	4.91249	3.10059		1.91266	0.663925	1.81586	1.12672	1.03666	0.64186	1.62983
																17.25	2.16003	0.610513	1.52459	2.81491	1.7327	6.83772	2.30992	4.08987	4.49049	3.33317		0.517277	1.9849	1.95003	1.11983	0.923529	0.756635	1.70131
																17.5	2.17581	0.458456	1.41974	2.41106	1.70958	6.51109	2.39352	4.3542	4.41192	3.3862		1.85839	1.99709	1.82397	1.04869	0.923835	0.769366	1.4786
																17.75	2.08653	0.462807	1.37381	2.71509	1.45104	5.71815	2.38964	4.23551	4.46563	3.0347		1.81532	1.75955	1.90714	0.850646	0.867505	0.889369	1.31488
																18	1.90718	0.502979	1.46765	2.71883	1.50091	5.4497	2.32017	4.16953	4.50095	2.94783		1.5758	1.66898	1.93306	1.07619	1.01152	0.599774	1.36867
																18.25	1.81781	0.461511	1.41281	2.55638	1.44477	4.80037	2.25974	4.30972	4.09687	2.96944		1.57807	1.86892	1.86584	1.12293	0.750742	1.09868	1.30532
																18.5	1.94459	0.443951	1.51006	2.43246	1.23125	4.88095	2.00196	4.03102	4.03278	3.69505		1.46906	1.75844	1.54565	1.23301	0.920478	0.998667	1.3451
																18.75	1.9219	0.497831	1.56355	2.31301	1.25743	4.7577	1.95755	4.07188	4.04613	3.43243		1.24978	1.87926	0.850916	1.24533	0.997911	1.09131	1.19302
																19	1.8966	0.439664	1.40162	2.18059	1.33596	3.29235	1.97235	4.22811	4.05922	3.72652		1.22212	1.59421	0.95328	1.2431	0.905926	1.12568	1.06578
																19.25	1.66621	0.477817	1.44811	2.14395	1.27987	3.78501	1.81969	3.85871	3.87322	3.59417		1.23087	1.97529	-0.288843	1.27234	0.915855	1.10673	1.06403
																19.5	1.64418	0.58811	1.34056	2.20885	1.09583	5.0637	1.96711	3.76496	3.37544	3.4716		0.998913	1.88083	0.847256	1.15534	0.829369	1.15667	0.77306
																19.75	1.74333	0.695004	1.33989	2.06635	1.34417	5.78562	1.73133	3.70761	3.07645	3.50123		0.910848	1.93024	1.04315	1.04126	0.949306	0.943595	0.711329
																20	1.70609	0.612953	1.30043	1.97727	1.45819	5.31973	1.68708	4.05382	3.00889	3.39152		1.05598	1.89906	1.07335	1.00289	0.881863	1.19702	0.872445
[truncated: 3 more columns]

## Sheet: Fig. 4
b					d				e																																						f
wild-type	unc-9	unc-9; hmc unc-9	unc-9; muscle unc-9			spike	no spike			wild-type											unc-9 (no aBoc)							unc-9 (aBoc)							hmc ΔFmax/F0				hmc rise (s)				hmc half-decay (s)					aBoc	No aBoc
1	0.3	0.7	0.4		unc-9 (AVL)	27	0		time (s)	cycle1	cycle2	cycle3	cycle4	cycle5	cycle6	cycle7	cycle8	cycle9	cycle10		cycle1	cycle2	cycle3	cycle4	cycle5	cycle6		cycle1	cycle2	cycle3	cycle4	cycle5	cycle6		wild-type	unc-9 (no aBoc)	unc-9 (aBoc)		wild-type	unc-9 (no aBoc)	unc-9 (aBoc)		wild-type	unc-9 (no aBoc)	unc-9 (aBoc)		wild-type	33	0
1	0.44	0.8	0.3		unc-9 (hmc)	26	1		0	0.058949	-0.06893	0.078051	0.011358	0.060069	-0.0737	-0.04943	0.1148	-6.9e-06	-0.02194		-0.09869	0.004763	-0.02311	0.035908	-0.09638	0.021439		-0.09931	-0.09852	-0.01005	0.04633	0.03951	0.117288		12.8895	11.5398	13.8424		0.5	0.75	1.25		9	12.75	9.5		unc-9	12	8
1	0.4	0.7	0.4						0.25	-0.1434	0.014136	0.096196	0.053054	0.075513	-0.0763	-0.06798	0.099527	-0.00842	-0.04473		-0.0482	-0.0506	0.019356	0.089824	-0.06195	-0.01116		-0.11037	-0.13553	-0.01193	0.011419	0.046024	0.07289		8.67589	18.6831	15.1649		1	0.5	0.75		7.75	3	1.5
1	0.4	0.8	0.2						0.5	-0.09323	0.070683	0.049333	-0.02732	0.020293	-0.1003	-0.05194	0.045556	-0.02612	0.007537		-0.03674	-0.02491	0.024737	0.044366	-0.15875	-0.0227		-0.12667	-0.15079	0.109308	0.019562	0.02063	0.094637		10.8484	15.6856	10.7424		1.5	0.5	2.25		7	12.75	10
1	0.2		0.3						0.75	-0.08043	0.063956	0.011532	-0.09814	0.007656	-0.22091	0.057444	0.093985	-0.03151	-0.01778		0.035284	-0.04671	-0.02066	0.000158	-0.05737	0.036978		-0.03066	-0.01438	0.032636	-0.02572	-0.01942	0.073879		11.6626	14.6875	13.2872		2	0.5	1.5		8.5	8.5	10.25
1	0.4		0.4						1	0.083946	0.06616	-0.17384	-0.03877	0.005978	-0.14054	0.085787	0.05114	-0.03671	-0.04936		0.012025	0.072533	-0.0388	-0.04927	-0.03368	0.056966		-0.04548	0.052601	0.014164	-0.05882	-0.03863	0.045673		11.8438	11.2869	13.3813		0.75	0.75	1.5		9.25	12.75	4.25
	0.3		0.2						1.25	-0.07432	0.000918	-0.08373	-0.04989	0.012107	-0.1342	-0.01407	-0.0041	-0.04649	-0.09355		-0.03169	0.017402	-0.01131	0.024959	-0.05839	0.048661		-0.06882	0.001233	-0.0869	-0.02724	-0.06896	0.022076		17.3935	15.8757	11.6429		1	1	2.5		11.75	7.5	9.5
	0.2								1.5	0.032072	-0.00201	0.046135	-0.03766	-0.01041	-0.21979	0.071187	0.054549	-0.05561	-0.0572		-0.03282	-0.01854	0.035051	-0.11812	-0.06248	-0.01327		-0.04307	-0.02707	-0.03369	-0.04522	-0.03302	-0.00581		10.199				1.5				7.75
	0.2								1.75	-0.02089	0.130332	-0.10188	0.078941	-0.02841	-0.17137	0.091794	-0.03291	-0.04636	-0.11428		0.017842	0.092386	0.078239	-0.07842	-0.07382	0.008828		-0.01174	-0.10121	-0.01419	-0.08673	-0.03556	0.039664		9.64286				1.25				12
									2	0.03287	0.060798	-0.03476	0.157674	-0.02418	-0.10505	-0.07938	-0.09832	-0.10074	-0.14089		0.094863	0.137898	0.128563	0.004931	-0.14258	-0.02252		-0.06459	-0.21379	-0.07434	-0.14434	0.047158	-0.03926		14.3374				1.75				10.75
									2.25	0.204434	-0.01929	0.11296	-0.04926	-0.0438	-0.07071	-0.04341	-0.2168	-0.04861	-0.18806		0.088134	0.290451	0.351584	0.045664	-0.24338	-0.03471		-0.00386	-0.1233	0.074997	-0.16013	0.015554	-0.08003		9.1567				0.75				11.75
									2.5	9.80949	3.30584	9.19056	0.747544	0.555514	1.53474	0.275224	0.560085	0.571586	1.75131		1.95661	9.04943	8.49336	9.65928	3.68529	0.323054		0.102391	3.44462	8.24503	4.57137	3.43789	0.595959
									2.75	12.8895	5.94603	9.80846	4.71785	8.68102	6.68746	1.87587	5.69335	9.78174	5.45446		6.12926	18.6831	15.6856	14.6875	10.7671	5.90338		0.126326	15.1526	7.86973	4.17164	6.13675	6.63423
									3	12.4169	8.19877	9.62793	5.81285	11.6949	15.3704	5.25929	9.34328	13.1259	9.1567		10.7128	17.0483	15.257	13.6282	11.2869	13.5142		0.039497	15.1648	7.25455	4.18844	5.88563	6.44722
									3.25	12.2651	8.48996	10.1953	4.60394	10.9325	17.3935	7.49655	9.5157	12.7107	8.65188		9.93958	14.8875	14.9769	12.216	10.7282	15.8757		2.89702	13.657	6.5396	7.46155	7.36178	6.01752
									3.5	12.2198	8.42149	10.5151	5.69737	10.7055	16.9025	9.38521	9.64286	13.0879	8.30048		9.62011	11.4309	14.6774	12.6973	10.5785	15.6141		13.4259	12.087	6.11643	13.1933	9.92939	5.59453
									3.75	12.0295	8.32971	10.7202	8.77474	10.7234	17.1456	10.199	9.54292	13.5007	8.09434		8.67817	10.801	14.2469	12.4393	10.1777	15.0315		12.9187	11.0108	5.79925	13.2872	13.3813	7.41352
									4	12.3387	7.88525	10.7188	10.0713	11.0659	16.7456	9.71384	7.49665	14.207	7.73212		9.26422	11.1376	13.0477	11.4502	8.14524	15.0129		13.4217	10.1536	5.68398	12.8294	12.6756	7.13389
									4.25	12.6781	7.96045	10.8484	10.2374	11.0637	16.5737	9.61834	8.4959	13.161	7.81832		9.30152	10.8013	12.7555	10.7282	7.42499	13.8533		13.3575	8.11925	8.47184	12.3741	12.2061	9.7975
									4.5	12.3248	7.49437	10.4385	8.72319	11.3521	15.8615	10.0663	8.35473	13.0592	8.03373		10.1133	11.2155	12.1929	9.16146	7.21575	12.2576		13.8424	7.4382	10.7424	12.5233	11.6447	11.438
									4.75	12.3639	7.72511	10.3181	8.80928	11.4646	15.7489	9.87582	8.30349	13.877	8.11956		10.9173	12.7237	11.8907	9.57097	7.16889	11.4945		13.4271	6.98366	10.1247	11.5814	11.3284	11.6429
									5	12.6266	8.01365	9.83151	9.57613	11.7747	14.9242	9.33008	7.12528	13.7142	8.24797		11.5398	10.6396	12.3381	10.2707	7.05551	10.6065		12.8332	6.64526	9.77703	10.6663	10.9106	11.3041
									5.25	12.4735	8.04786	9.05217	11.4937	11.8163	15.3822	8.50471	7.23433	12.8324	8.26497		10.6391	10.0117	13.0422	10.3133	6.98934	10.3201		12.7986	6.30142	9.66958	9.76124	11.045	11.0744
									5.5	12.7327	8.06819	8.3358	10.0364	11.3627	15.1624	7.99884	7.39226	13.2335	8.11516		9.96001	9.35841	12.5934	9.44767	6.96753	9.83139		12.1873	5.68541	9.2843	8.87829	10.8869	11.1774
									5.75	12.5815	6.87856	8.12428	10.0232	11.6796	15.1305	7.90307	7.608	13.6335	8.24556		9.99236	8.75491	12.3545	9.49611	6.93646	10.2222		11.133	5.67279	8.66482	9.28239	10.4765	10.3968
									6	12.3054	7.73963	7.96494	10.3133	11.8438	14.8324	8.28299	7.71735	14.3374	8.50393		10.5226	8.0002	12.4681	9.99072	7.26084	10.6501		10.4345	5.05141	9.22164	8.88758	8.97583	10.2803
									6.25	12.3874	7.92662	8.5358	10.8864	11.6601	14.7632	7.6417	7.65609	13.4225	8.27676		10.2493	7.69989	13.1257	9.38006	7.22192	10.498		10.9947	4.83119	9.08042	9.24963	9.36876	9.79626
									6.5	12.1106	8.61765	8.42855	10.1455	10.9691	14.3828	7.24429	8.47879	13.5516	7.99072		10.8675	7.89631	13.6389	9.87333	7.60337	9.94957		10.2606	4.22129	9.12208	10.2673	9.28204	9.8669
									6.75	12.0806	8.44778	8.11038	9.75892	10.8968	14.0855	7.22342	8.33767	13.0273	8.00462		11.3191	7.38499	13.6008	12.1207	6.77439	9.13021		9.83704	3.84404	8.94255	10.2516	8.22791	9.61445
									7	11.8408	8.40874	7.97148	9.0393	11.0395	13.6695	6.95834	8.79666	12.4065	8.0895		10.7811	7.65726	13.025	13.083	6.93787	10.316		9.37525	3.62801	9.15599	10.0254	7.51196	9.70111
									7.25	11.745	8.67589	7.50094	10.0483	10.7632	13.5682	6.92544	8.25406	12.5424	7.37803		11.1638	7.3013	12.7766	11.4447	7.41934	11.9095		8.7149	3.51493	9.29922	9.74913	8.05431	10.0281
									7.5	11.8145	8.36258	6.99514	9.74664	10.5844	13.3414	7.38349	7.98916	13.0311	7.71444		9.75539	6.8437	12.2899	10.5636	6.75461	12.5385		9.02365	3.27777	8.94098	9.13448	7.59346	9.89855
									7.75	11.3161	8.36437	6.31862	9.95485	10.3592	13.6492	3.98064	8.26357	12.7582	7.69014		9.8534	6.54037	11.7886	9.08362	7.039	12.8895		9.15241	2.85911	8.81979	9.48464	6.97098	9.82178
									8	11.8009	7.96434	7.97102	10.0788	10.2504	13.0729	6.45786	8.34324	11.4095	7.48803		10.597	6.16129	11.8404	9.84967	7.14957	12.3647		8.85412	2.66661	8.92319	9.20476	6.0491	10.6567
									8.25	11.6549	7.79606	6.95133	11.3055	10.323	12.5312	6.49912	7.4214	11.5514	7.41045		11.1294	5.89679	11.6208	8.92306	7.57231	12.4454		9.14538	2.42651	8.9505	9.1785	5.69264	10.2496
									8.5	11.5864	8.13438	6.44848	11.6626	10.2585	11.7156	6.69646	8.07323	13.1061	7.6092		10.2977	5.37762	10.9664	9.01114	6.9493	11.5319		8.82752	2.0602	8.99298	8.72574	5.18468	9.6315
									8.75	11.2429	7.77297	6.36198	10.8379	9.98379	11.9262	6.96324	7.96258	12.4419	7.5982		10.1251	5.24345	10.8012	9.39915	6.23057	10.5406		9.52494	1.79898	9.55227	8.65785	4.58419	10.5136
									9	10.6154	7.20353	6.71253	10.8095	9.94637	12.7895	6.71577	7.81553	11.7439	7.16711		10.159	4.87449	10.4606	9.37943	6.49725	9.24068		8.98475	1.69118	9.29594	9.99467	4.34345	10.0822
									9.25	10.8506	6.61808	6.75349	10.4451	10.0098	12.199	6.87346	7.5446	11.899	7.12083		9.58717	4.60679	10.7845	9.70645	6.49863	7.88587		9.09348	1.64401	8.88207	10.9711	4.00221	10.065
									9.5	10.7172	6.08637	7.06317	9.9632	9.26119	11.1281	7.21573	7.05487	11.3637	7.12374		9.70035	4.11694	10.9327	8.72427	6.28084	7.72217		10.1771	1.71226	8.89408	10.6807	3.77431	10.3762
									9.75	10.622	5.67861	6.28255	9.7577	9.43695	12.532	6.41978	7.2116	11.1189	7.01834		10.0556	3.69334	11.3288	9.39606	6.7994	8.2375		9.09388	1.44779	9.02926	9.32718	3.8323	10.2647
									10	10.1572	5.97077	5.82761	8.78877	9.5841	11.4874	6.41936	5.7687	10.916	7.46056		9.62925	3.5096	11.971	8.62648	7.40677	8.72397		9.30105	1.66663	9.58303	9.47948	4.23941	9.8623
									10.25	9.92604	6.04853	5.59724	8.64219	9.25704	11.7847	6.28561	7.47414	10.4567	6.96023		8.91934	2.95119	12.0412	8.41056	7.18201	8.72008		9.66799	1.49837	9.37547	8.62901	4.10824	9.58024
									10.5	9.1695	5.73952	5.65801	7.89876	9.4215	12.1397	6.00223	6.67892	10.1614	6.79493		7.93219	2.90166	12.0506	8.81378	7.21971	8.09774		9.54141	1.25138	8.59246	8.46224	4.09036	8.93188
									10.75	8.46019	5.15477	5.40761	8.22883	9.18536	10.6756	5.48277	7.34739	10.6567	6.96271		9.27505	2.50872	12.007	8.31266	7.27169	7.86408		8.70221	1.34777	8.85343	7.16749	4.0684	8.30788
									11	7.59992	4.24257	5.27642	7.56539	8.81117	10.0188	5.83931	7.34094	9.8605	6.36172		8.03264	2.86303	11.2485	7.43176	7.76898	6.81775		8.45064	1.33601	8.84114	6.73738	3.63407	8.34923
									11.25	7.06185	4.17678	4.89089	7.09289	8.55139	10.5023	5.79746	7.05114	10.3965	6.5241		7.94521	2.73459	11.0236	6.90231	7.63218	6.40615		7.88173	1.27564	8.72658	7.85487	3.36574	8.2991
									11.5	6.67792	3.9449	4.5954	6.98692	7.96229	10.4793	5.05001	5.91894	8.88566	6.28567		9.27258	2.73832	10.7817	6.80026	7.68968	6.17056		8.04464	1.207	8.7346	8.41839	3.33565	8.67168
									11.75	6.00498	3.62971	4.12623	6.80205	7.33249	10.362	4.82152	6.86814	9.81562	6.10498		9.59997	2.64876	11.0881	6.046	7.79797	6.54122		7.97285	1.07753	8.66904	7.10185	2.8764	8.65254
									12	5.51764	3.40098	3.97702	6.61702	6.38624	9.46913	4.83796	7.34051	9.26039	6.27898		9.38853	2.51702	10.9181	6.2247	7.90668	6.14431		7.55165	1.09521	9.38422	7.28038	2.90162	8.47676
									12.25	5.12719	2.98974	3.74153	6.54073	5.80631	8.98301	4.79202	7.00014	8.95483	6.15507		9.37996	2.47441	11.0525	5.83522	7.98188	5.1846		7.59545	1.02577	9.04294	6.98809	2.85739	8.05292
									12.5	4.85369	2.82409	3.53368	6.1073	5.31061	8.53268	4.84257	7.12919	9.05856	6.35734		9.41582	2.47092	11.2018	5.4677	8.08188	4.79142		7.40256	1.06587	8.65817	8.15465	2.93438	7.63275
									12.75	4.25028	2.60106	3.50976	5.72382	4.77083	9.56843	4.70348	6.98426	8.63193	6.26882		8.39837	2.42809	11.1508	5.106	8.42342	4.77307		7.20172	1.22051	7.83589	8.07793	2.86293	7.59482
									13	4.12458	2.53864	3.39756	5.30807	4.48151	8.12566	4.58864	6.1585	8.08511	5.96678		7.31781	2.30783	10.8733	4.99043	8.41032	4.7674		6.10277	1.32722	7.37078	7.69623	2.92767	7.29864
									13.25	3.9948	2.58762	3.39984	5.16673	4.09333	8.19773	3.81913	5.83678	8.74357	5.85613		6.73064	1.99877	10.8428	4.02631	8.5537	4.64939		5.99661	1.32846	6.71302	7.41725	2.77754	6.96276
									13.5	3.60768	2.2551	3.28835	4.83992	3.35096	7.38287	3.62435	5.99088	8.44869	5.27319		6.74377	2.12301	10.4858	3.67368	9.24466	4.71736		6.28896	1.28908	6.5391	7.02297	2.6125	6.35259
									13.75	3.3307	2.06869	3.13313	4.82009	3.45459	9.34796	3.54243	5.98737	7.95642	5.20328		6.46362	1.82814	10.1993	3.3224	9.34482	4.27655		6.26113	1.31472	6.06832	7.57918	2.22916	5.97719
									14	3.22963	1.97082	2.99422	4.86529	3.18233	9.11982	3.2428	6.22106	7.51873	4.96253		6.99358	1.70536	9.86225	3.2721	9.65114	4.12698		5.32801	1.12041	5.76127	6.5645	2.04731	5.99598
									14.25	3.23634	1.80493	2.8228	4.77541	2.87785	9.70355	3.85654	6.02435	7.28071	4.65094		7.04383	1.64895	9.8436	3.06676	8.74993	3.38062		5.04379	0.982847	5.33053	6.17222	1.879	5.54827
									14.5	3.13949	1.63531	2.76023	4.3082	2.85229	9.85716	3.95754	5.59713	7.20583	4.82235		6.98757	1.34105	9.6878	2.67048	7.96783	3.15096		5.51117	0.967473	5.04383	5.92846	1.7424	5.24862
									14.75	3.09142	1.43019	2.7132	4.01442	2.72273	10.0808	4.14368	5.45701	6.25674	4.45487		6.47183	1.50019	9.10819	2.50596	7.56968	2.82287		4.99116	0.836274	4.82197	5.43232	1.84003	4.80706
									15	2.90793	1.30279	2.53413	3.59704	2.71088	8.34829	3.41673	4.99268	6.26637	3.7118		6.42647	1.63447	8.61158	2.42693	7.05532	2.50967		4.87625	0.698744	4.77858	5.15741	2.03916	4.78989
									15.25	2.93804	1.18536	2.44123	3.7659	2.52039	7.17473	3.73423	4.89626	5.99813	3.25148		5.82598	1.6748	8.19991	2.51337	6.76025	2.54264		4.48642	0.621702	4.4915	4.53473	1.81211	4.59756
									15.5	2.83963	1.12129	2.26155	3.76763	2.36154	7.70716	3.38953	4.59307	5.77674	3.36414		5.77768	1.2866	7.51353	2.11311	6.25923	2.39242		4.11557	0.812532	4.20138	4.19823	1.64721	4.2931
									15.75	2.70527	1.02309	1.93841	3.52543	2.11188	7.60281	3.05726	4.20528	5.62743	3.18904		5.30138	1.10492	7.05033	2.20621	5.6384	2.4333		3.90744	0.502155	4.21685	4.06982	1.56712	4.0364
									16	2.61361	0.941081	1.87441	2.90225	1.97592	6.54989	2.74589	4.08518	5.20148	2.98584		5.45932	1.11837	6.27327	2.23387	5.13297	2.35691		4.17492	0.520566	4.05203	4.2658	1.54598	3.89869
									16.25	2.48442	0.970114	1.79392	2.7467	2.12612	5.79577	2.65129	3.91575	4.91573	3.38658		5.45906	1.06425	5.75485	1.77241	4.85081	2.26636		3.85213	0.427873	3.93826	3.98578	1.4893	3.77793
									16.5	2.44629	0.873539	1.7493	1.99152	2.33738	6.27477	2.73364	3.82116	5.10806	3.87081		4.91261	1.18032	5.97642	1.77834	4.75377	2.32233		3.48693	0.377677	3.73147	3.74904	1.54244	3.87087
									16.75	2.30755	0.836024	1.65769	2.75316	2.02665	5.82254	2.85518	3.63613	4.7774	3.33966		4.43353	0.993553	5.51897	1.63267	4.54073	2.33035		3.48344	0.303233	3.64764	3.63475	1.36213	3.70967
									17	2.11803	0.738389	1.58982	2.86312	1.78303	4.90229	2.67131	3.90681	4.91249	3.10059		4.85068	0.899632	5.06396	1.40753	4.4471	2.39998		3.79355	0.341493	3.23633	3.33281	1.42337	3.35951
									17.25	2.16003	0.610513	1.52459	2.81491	1.7327	6.83772	2.30992	4.08987	4.49049	3.33317		4.60686	1.05098	4.37708	1.21487	4.31076	2.2376		4.31423	0.272447	3.24594	2.72418	1.43566	2.9206
									17.5	2.17581	0.458456	1.41974	2.41106	1.70958	6.51109	2.39352	4.3542	4.41192	3.3862		4.37641	1.1889	4.00681	1.20816	4.26635	1.92331		4.47876	0.30191	3.03548	2.66453	1.21945	2.80761
									17.75	2.08653	0.462807	1.37381	2.71509	1.45104	5.71815	2.38964	4.23551	4.46563	3.0347		3.92876	1.1058	3.75215	1.09847	4.12578	1.66251		4.39754	0.269677	2.7341	2.52547	1.20333	2.86454
									18	1.90718	0.502979	1.46765	2.71883	1.50091	5.4497	2.32017	4.16953	4.50095	2.94783		3.72337	1.06872	3.85113	1.02955	3.88836	1.55598		4.31526	0.249609	2.71727	2.27255	1.19521	2.64354
									18.25	1.81781	0.461511	1.41281	2.55638	1.44477	4.80037	2.25974	4.30972	4.09687	2.96944		3.81756	0.965456	3.6011	1.18603	3.57177	1.47682		4.16763	0.304366	2.65192	2.23045	1.15638	2.47632
									18.5	1.94459	0.443951	1.51006	2.43246	1.23125	4.88095	2.00196	4.03102	4.03278	3.69505		4.19201	0.909173	3.65348	1.20396	3.36071	1.50769		3.87791	0.330907	2.46605	2.07829	1.47763	2.5142
									18.75	1.9219	0.497831	1.56355	2.31301	1.25743	4.7577	1.95755	4.07188	4.04613	3.43243		4.17789	0.88017	3.49237	1.23993	3.18212	1.57728		3.844	0.357581	2.38417	1.88843	1.37121	2.29076
									19	1.8966	0.439664	1.40162	2.18059	1.33596	3.29235	1.97235	4.22811	4.05922	3.72652		3.77518	0.919407	3.30969	0.955068	3.14258	1.38833		3.29336	0.359408	2.3245	1.71515	1.39036	2.12421
									19.25	1.66621	0.477817	1.44811	2.14395	1.27987	3.78501	1.81969	3.85871	3.87322	3.59417		3.66013	0.924508	3.01642	0.64544	2.90266	1.25462		3.07793	0.316028	2.18331	1.56747	1.34089	2.15409
									19.5	1.64418	0.58811	1.34056	2.20885	1.09583	5.0637	1.96711	3.76496	3.37544	3.4716		3.37666	0.915705	2.94934	0.665226	2.81001	1.41919		3.11615	0.297236	2.05384	1.42146	1.15142	2.11538
									19.75	1.74333	0.695004	1.33989	2.06635	1.34417	5.78562	1.73133	3.70761	3.07645	3.50123		3.305	0.950625	2.50796	0.589581	2.63603	1.50747		2.97326	0.267925	2.20282	1.44782	1.08734	1.95817
									20	1.70609	0.612953	1.30043	1.97727	1.45819	5.31973	1.68708	4.05382	3.00889	3.39152		3.45883	0.846324	2.49527	0.512525	2.40054	1.30428		3.02054	0.208399	2.09955	1.47062	1.00979	1.8873
[truncated: 1 more columns]

## Sheet: Fig. 5
a					b				c
wild-type	flp-22	flp-22; frpr-21	frpr-21			spike	no spike			wild-type											frpr-21										flp-9						frpr-17							frpr-21; frpr-17
1	0.76	0.5	0.9		wild-type	33	0		time (s)	cycle1	cycle2	cycle3	cycle4	cycle5	cycle6	cycle7	cycle8	cycle9	cycle10		cycle1	cycle2	cycle3	cycle4	cycle5	cycle6	cycle7	cycle8	cycle9		cycle1	cycle2	cycle3	cycle4	cycle5		cycle1	cycle2	cycle3	cycle4	cycle5	cycle6		cycle1	cycle2	cycle3	cycle4	cycle5	cycle6
1	0.5	0.6	0.9		frpr-21	23	0		0	0.058949	-0.06893	0.078051	0.011358	0.060069	-0.0737	-0.04943	0.1148	-6.9e-06	-0.02194		-0.0535698	0.0783319	0.0766925	0.0108418	-0.0848915	0.0149468	-0.0559032	-0.128967	0.0678839		-0.123053	0.0441123	-0.263566	0.0628812	0.00156219		-0.0748883	-0.0556299	-0.0369937	-0.051282	-0.0460174	-0.0491122		-0.0104954	-0.119954	0.0676003	-0.0540053	-0.154092	-0.0881057
1	0.5	0.7	0.9		frpr-17	10	46		0.25	-0.1434	0.014136	0.096196	0.053054	0.075513	-0.0763	-0.06798	0.099527	-0.00842	-0.04473		-0.0214011	0.228922	0.00749602	0.0237404	0.00787217	0.0420968	-0.0128523	-0.236404	0.049905		-0.0569648	0.0466734	-0.511946	0.0083826	-0.173081		0.00143611	-0.0167706	0.055705	-0.00949585	-0.0335192	-0.0784924		0.126271	-0.129155	0.0209846	-0.0680619	-0.046935	-0.225405
1	0.6	0.6	0.9		frpr-21; frpr-17	16	17		0.5	-0.09323	0.070683	0.049333	-0.02732	0.020293	-0.1003	-0.05194	0.045556	-0.02612	0.007537		0.0625144	0.179657	-0.0718393	0.0295573	0.0515188	-0.0291178	0.0338556	-0.176171	0.0315888		-0.0548476	-0.0268397	-0.119882	-0.0623067	-0.0863348		0.00191335	-0.0285656	-0.0841364	0.114392	-0.0358399	-0.0331883		-0.0628213	-0.146321	0.0703847	-0.0413959	-0.00749985	-0.310453
1	0.46	0.8	0.9		frpr-21; frpr-17; hmc frpr-21	0	38		0.75	-0.08043	0.063956	0.011532	-0.09814	0.007656	-0.22091	0.057444	0.093985	-0.03151	-0.01778		-0.0329585	0.069358	-0.00832852	0.00608153	-0.126949	-0.0147259	0.0333566	-0.0592872	-0.0185953		0.0222887	0.000863105	-0.0501752	-0.0428156	0.0130024		0.0196281	-0.169935	-0.0808982	0.13049	-0.127063	-0.132976		0.00266465	-0.0204977	-0.00526653	-0.0510636	0.0526514	-0.306639
1	0.5				flp-9; frpr-17	22	26		1	0.083946	0.06616	-0.17384	-0.03877	0.005978	-0.14054	0.085787	0.05114	-0.03671	-0.04936		0.0473109	-0.089807	0.0689131	-0.015345	-0.0835917	-0.0202032	0.00759868	-0.0104498	-0.0153364		0.116448	0.0462747	-0.0796545	-0.152267	0.129285		0.0885638	-0.19803	-0.0108183	0.0866517	-0.117291	-0.207099		0.0401698	0.036106	-0.00808856	0.0338783	0.0900998	-0.305301
					flp-9; frpr-17; Pflp-9::flp-9	7	33		1.25	-0.07432	0.000918	-0.08373	-0.04989	0.012107	-0.1342	-0.01407	-0.0041	-0.04649	-0.09355		0.000663972	-0.0803648	0.0120057	-0.0113746	0.0111535	0.000688511	-0.00423988	0.0446859	-0.0377511		-0.00107971	-0.00844006	-0.0904029	-0.0387241	0.0462822		0.124022	-0.136571	-0.0299992	0.0523633	-0.0657263	-0.280471		0.00854485	-0.0349521	-0.0248033	0.0734211	0.00682405	-0.329177
					flp-9; frpr-17; GABAergic flp-9	6	35		1.5	0.032072	-0.00201	0.046135	-0.03766	-0.01041	-0.21979	0.071187	0.054549	-0.05561	-0.0572		0.00686988	-0.124677	-0.0371259	-0.0427539	0.0560064	0.0397384	0.025572	0.00683911	-0.0395905		0.0405785	0.00233884	0.0706292	0.172806	-0.0215739		0.0734228	-0.104905	-0.0722846	-0.0110767	-0.144631	-0.299041		0.00284012	0.00589239	-0.0951742	0.0515265	0.0383935	-0.318771
					frpr-21; flp-9; frpr-17	22	22		1.75	-0.02089	0.130332	-0.10188	0.078941	-0.02841	-0.17137	0.091794	-0.03291	-0.04636	-0.11428		-0.068154	-0.144449	-0.0167987	-0.0286599	0.0892846	0.00859611	-0.0305705	-0.0151322	-0.0679844		0.0739856	-0.00992414	0.094941	0.022064	-0.0093576		-0.0104182	-0.0737651	0.108563	-0.0449157	0.047335	-0.282237		-0.00567208	0.0918814	0.00303232	0.0320937	-0.0220372	-0.34889
									2	0.03287	0.060798	-0.03476	0.157674	-0.02418	-0.10505	-0.07938	-0.09832	-0.10074	-0.14089		0.0373099	-0.0754023	-0.0759521	-0.0525466	0.0893872	-0.0320774	0.00262059	0.0147089	-0.0437131		-0.0315847	-0.0151362	0.0769151	-0.0119968	-0.0038338		-0.085524	-0.0906585	0.120431	0.0287916	0.225774	-0.292096		-0.0418918	0.156739	-0.0108521	-0.00131318	0.0411679	-0.356121
									2.25	0.204434	-0.01929	0.11296	-0.04926	-0.0438	-0.07071	-0.04341	-0.2168	-0.04861	-0.18806		0.0214143	-0.0415687	-0.134014	-0.0508763	-0.00979079	-0.0099423	0.000562445	0.0186352	-0.0784511		0.0142288	-0.0799222	0.0976295	0.0419766	0.104049		-0.0567617	-0.0897648	0.127199	0.0375863	0.23235	-0.291807		-0.0596099	0.160262	-0.0178172	0.0249204	0.00142782	-0.211152
									2.5	9.80949	3.30584	9.19056	0.747544	0.555514	1.53474	0.275224	0.560085	0.571586	1.75131		4.00109	1.10262	4.23262	6.26729	3.46373	2.26568	4.8584	1.50456	1.2745		8.87006	3.15272	5.63037	0.809437	6.96283		5.91697	9.75422	8.9538	4.37617	1.52352	13.9835		5.91726	14.9613	2.34067	4.51694	15.4307	15.2285
									2.75	12.8895	5.94603	9.80846	4.71785	8.68102	6.68746	1.87587	5.69335	9.78174	5.45446		5.13118	3.51122	6.17844	9.4353	7.29344	7.96319	10.8765	2.18022	6.54209		12.3609	5.06283	7.28258	4.50665	13.5508		14.871	14.0887	17.604	15.0824	10.3968	14.8216		10.2857	15.7234	12.657	16.5666	16.1219	14.7799
									3	12.4169	8.19877	9.62793	5.81285	11.6949	15.3704	5.25929	9.34328	13.1259	9.1567		6.1922	4.78075	6.01911	10.3053	11.2296	10.8161	10.6684	2.12513	8.24007		11.7019	5.26762	8.02715	9.83882	13.5262		15.7779	13.5545	18.8343	14.3875	16.7432	14.591		9.90114	14.0516	16.5311	16.0656	15.2906	14.0415
									3.25	12.2651	8.48996	10.1953	4.60394	10.9325	17.3935	7.49655	9.5157	12.7107	8.65188		6.60548	6.79722	6.64193	10.8969	12.1374	10.3634	10.7431	3.26017	8.84931		11.2129	5.01595	10.0718	11.5609	13.0651		16.0946	13.1472	17.3646	13.0018	16.6113	14.2515		9.61159	13.9591	15.4412	15.548	14.3201	11.9274
									3.5	12.2198	8.42149	10.5151	5.69737	10.7055	16.9025	9.38521	9.64286	13.0879	8.30048		6.60929	7.5533	6.04338	11.1639	10.6697	9.957	10.4605	5.4587	9.34685		11.9515	5.20488	12.6938	11.3756	12.2778		15.0501	12.227	17.264	13.6326	15.8885	14.1434		9.17426	13.6992	15.189	15.3656	14.9234	14.1502
									3.75	12.0295	8.32971	10.7202	8.77474	10.7234	17.1456	10.199	9.54292	13.5007	8.09434		6.81468	7.79489	6.29873	11.5907	12.4469	10.0518	10.3121	9.76746	8.91371		11.5827	5.09634	12.8963	12.2007	12.1843		15.0696	11.8576	16.6952	14.6098	17.1627	13.8335		9.46635	12.3195	14.6573	15.2087	15.4167	14.7639
									4	12.3387	7.88525	10.7188	10.0713	11.0659	16.7456	9.71384	7.49665	14.207	7.73212		5.89147	8.00811	5.83621	12.1509	12.0244	9.77403	10.2246	12.577	8.38779		10.1555	4.87869	12.562	12.3744	12.2329		14.577	12.5109	16.0504	14.8956	16.1838	13.5352		9.23457	11.3734	14.4074	15.1181	15.3159	14.3839
									4.25	12.6781	7.96045	10.8484	10.2374	11.0637	16.5737	9.61834	8.4959	13.161	7.81832		6.28165	7.90421	5.57412	11.8923	11.4258	9.62925	9.87866	12.7949	8.16199		8.27566	5.24531	5.37755	11.0129	12.2166		14.8693	12.547	16.8581	15.1702	16.3982	12.7562		10.1949	11.4354	14.2337	15.455	16.1694	14.2749
									4.5	12.3248	7.49437	10.4385	8.72319	11.3521	15.8615	10.0663	8.35473	13.0592	8.03373		6.30418	8.36355	5.70124	11.332	11.1077	9.36631	9.61534	12.749	8.8801		8.16416	5.12211	12.1582	10.8101	12.3549		14.905	12.863	16.7432	16.1439	15.1538	12.2819		9.94038	11.8296	14.8342	15.3327	16.046	13.6623
									4.75	12.3639	7.72511	10.3181	8.80928	11.4646	15.7489	9.87582	8.30349	13.877	8.11956		6.5655	8.67701	6.33243	12.3971	11.5064	9.2702	9.46553	12.468	8.59666		7.63772	5.13488	12.6776	10.7763	11.6447		13.5618	12.9312	16.8722	15.3778	15.6412	11.7955		9.99463	12.0671	14.6152	15.2202	15.439	13.5877
									5	12.6266	8.01365	9.83151	9.57613	11.7747	14.9242	9.33008	7.12528	13.7142	8.24797		6.52329	8.49713	6.29854	12.0537	10.9873	9.00045	8.82782	11.74	8.5698		7.60699	4.99348	13.4595	9.48204	11.1737		13.2473	13.0419	15.019	15.9417	16.8111	11.6301		10.0061	8.60832	13.9049	14.9465	15.2132	13.5195
									5.25	12.4735	8.04786	9.05217	11.4937	11.8163	15.3822	8.50471	7.23433	12.8324	8.26497		6.28576	7.57433	6.24311	12.0439	10.8332	9.0452	8.4367	10.3678	8.93301		4.68767	5.10827	12.775	9.29639	11.3368		12.831	13.485	14.9282	15.7949	15.8999	11.6521		10.0768	10.693	13.7103	15.219	15.1053	13.9527
									5.5	12.7327	8.06819	8.3358	10.0364	11.3627	15.1624	7.99884	7.39226	13.2335	8.11516		6.09266	7.35213	6.17711	11.9744	11.5909	9.59281	8.37302	11.2467	8.8186		8.51662	5.11609	12.0166	9.20422	11.2268		12.1608	13.5556	15.2009	15.9235	13.2047	11.0362		10.2804	11.7445	13.3337	14.9476	14.9993	13.6697
									5.75	12.5815	6.87856	8.12428	10.0232	11.6796	15.1305	7.90307	7.608	13.6335	8.24556		5.6267	7.4269	6.93391	11.5931	12.0638	9.28008	8.54313	11.4296	8.10278		8.67303	4.85245	11.4708	9.39356	10.2457		12.7696	13.0329	14.5154	15.8238	12.6677	11.2625		9.70376	12.8318	12.7872	14.6525	14.696	13.6185
									6	12.3054	7.73963	7.96494	10.3133	11.8438	14.8324	8.28299	7.71735	14.3374	8.50393		5.95908	7.32249	7.40787	10.9065	12.2064	9.47499	8.49646	11.2286	7.73915		9.4565	4.70136	10.5048	9.21847	10.5338		13.5966	12.5753	15.0146	14.3991	12.0805	10.8202		9.50123	13.4135	12.5701	15.0768	13.3616	13.9053
									6.25	12.3874	7.92662	8.5358	10.8864	11.6601	14.7632	7.6417	7.65609	13.4225	8.27676		5.83825	8.24238	7.37184	11.0629	12.1296	10.0999	8.78429	11.0284	7.23842		10.0625	4.62317	10.3289	8.7799	10.4797		14.0045	12.3384	14.7555	12.3992	11.254	10.6963		9.41388	13.1206	12.1327	15.0637	13.3144	13.9202
									6.5	12.1106	8.61765	8.42855	10.1455	10.9691	14.3828	7.24429	8.47879	13.5516	7.99072		5.66663	7.75021	7.76226	11.5233	12.0428	10.4743	9.07735	11.1603	7.53862		10.6508	4.55791	10.0863	9.79209	10.4023		13.6051	12.5978	14.8362	12.5484	11.0243	11.8255		9.66572	12.7755	12.8606	14.2774	13.2087	13.3657
									6.75	12.0806	8.44778	8.11038	9.75892	10.8968	14.0855	7.22342	8.33767	13.0273	8.00462		5.49752	7.61567	7.58801	11.347	11.8174	11.0575	8.63698	10.6065	7.55856		11.4248	4.43776	8.93007	10.6249	10.029		12.6687	12.1845	14.1123	12.6365	10.6529	10.5872		9.03835	12.4292	12.2439	12.8411	13.1016	6.68908
									7	11.8408	8.40874	7.97148	9.0393	11.0395	13.6695	6.95834	8.79666	12.4065	8.0895		5.40155	7.15515	7.40041	11.3825	11.7677	10.5856	9.08098	10.0779	6.71571		11.2414	4.27103	5.72152	10.7206	9.95454		13.0173	12.935	14.2306	11.6976	10.1702	10.7825		9.19823	11.4163	12.2756	13.873	11.995	13.3048
									7.25	11.745	8.67589	7.50094	10.0483	10.7632	13.5682	6.92544	8.25406	12.5424	7.37803		5.33389	7.21789	7.97537	11.7695	10.236	10.6621	8.8911	10.22	6.82363		11.1411	4.41656	9.16582	10.7411	10.5964		12.9187	13.5375	14.1655	11.2596	9.82088	11.9972		8.08698	10.9451	11.6482	13.0538	11.9493	11.9537
									7.5	11.8145	8.36258	6.99514	9.74664	10.5844	13.3414	7.38349	7.98916	13.0311	7.71444		4.95436	6.96695	8.1806	11.1694	10.7054	10.4653	8.97812	10.8381	7.13249		10.8225	4.18425	10.0098	10.6301	10.5707		13.7639	12.8106	14.0349	10.9899	9.16462	11.5663		9.45618	10.2429	11.3616	13.011	12.7191	12.73
									7.75	11.3161	8.36437	6.31862	9.95485	10.3592	13.6492	3.98064	8.26357	12.7582	7.69014		5.39099	6.90683	8.41318	10.891	9.32868	10.0918	9.20389	10.4017	6.55556		11.0589	4.18449	9.96101	9.66399	11.0229		14.5046	13.7543	14.7267	10.0659	8.10339	10.8376		8.89197	10.4274	10.6219	13.0423	12.4416	12.3848
									8	11.8009	7.96434	7.97102	10.0788	10.2504	13.0729	6.45786	8.34324	11.4095	7.48803		4.84468	6.91303	7.8403	10.8191	10.32	9.37591	9.07037	9.63267	6.11502		10.802	3.88277	8.96988	8.58558	9.96633		14.7344	12.9251	15.1833	9.82943	7.83505	10.5726		8.70822	9.15836	10.3875	12.1115	12.1775	12.3786
									8.25	11.6549	7.79606	6.95133	11.3055	10.323	12.5312	6.49912	7.4214	11.5514	7.41045		5.00072	6.30769	8.1078	10.1896	10.1116	8.90771	8.48277	9.99918	5.93639		10.4169	4.20199	8.95179	8.21418	9.49073		14.0146	13.7259	14.6343	10.1644	7.55748	10.5792		8.71102	8.34653	9.75846	12.2178	12.7845	12.1991
									8.5	11.5864	8.13438	6.44848	11.6626	10.2585	11.7156	6.69646	8.07323	13.1061	7.6092		5.15708	6.72376	7.66096	10.5534	11.2244	9.6382	8.9575	9.61913	5.56579		10.3164	3.92704	8.68185	7.66798	9.82635		14.6967	12.9365	14.4315	10.3486	7.65947	10.9312		9.38056	9.74608	9.52167	12.396	12.7443	12.4955
									8.75	11.2429	7.77297	6.36198	10.8379	9.98379	11.9262	6.96324	7.96258	12.4419	7.5982		5.10388	6.8758	7.43823	10.0363	10.5719	9.93444	8.73288	9.56642	5.69085		10.1237	3.73311	7.39098	8.11422	9.75195		14.783	13.9247	14.5149	10.4653	7.61981	10.9421		9.47262	9.7707	8.86662	12.922	13.1154	12.0945
									9	10.6154	7.20353	6.71253	10.8095	9.94637	12.7895	6.71577	7.81553	11.7439	7.16711		5.1404	7.11938	7.14922	9.74105	10.7993	9.03325	8.59342	5.9983	5.5743		9.84045	4.16751	7.11031	8.04573	8.81801		14.7229	14.108	14.4749	10.8596	7.59467	11.1083		8.19458	9.97017	8.38344	12.6542	12.5678	11.9634
									9.25	10.8506	6.61808	6.75349	10.4451	10.0098	12.199	6.87346	7.5446	11.899	7.12083		5.05276	6.4246	6.80157	8.14461	10.8232	8.44944	8.36563	9.02222	5.34395		8.79103	3.71581	7.75799	9.21845	9.69256		14.6522	14.0894	15.2438	11.9412	7.29124	10.9297		8.09343	11.1929	7.80204	11.9966	12.2244	11.9715
									9.5	10.7172	6.08637	7.06317	9.9632	9.26119	11.1281	7.21573	7.05487	11.3637	7.12374		4.72164	6.48915	6.73993	9.31216	10.119	9.16529	8.52587	7.94588	5.29929		8.22384	3.71762	7.91754	9.1877	9.57073		13.9547	14.5871	13.8151	11.2267	7.07623	10.4065		7.94215	11.3317	7.35602	12.023	11.913	11.3882
									9.75	10.622	5.67861	6.28255	9.7577	9.43695	12.532	6.41978	7.2116	11.1189	7.01834		4.87819	6.86173	6.81472	10.1701	10.3019	9.8091	8.47554	8.89758	4.52219		7.19607	4.10193	6.84685	8.21884	8.89153		13.7629	13.775	14.3692	11.0265	6.83423	10.8747		7.47112	11.2915	6.78081	11.8512	11.875	11.7108
									10	10.1572	5.97077	5.82761	8.78877	9.5841	11.4874	6.41936	5.7687	10.916	7.46056		4.52833	6.89536	7.17486	10.0274	10.455	9.67598	8.33795	9.20683	4.55918		6.27902	3.93118	6.2775	8.2989	7.92293		13.2365	12.8101	14.3839	10.5192	6.42105	10.7416		8.08031	12.014	6.35717	10.662	11.9522	10.9388
									10.25	9.92604	6.04853	5.59724	8.64219	9.25704	11.7847	6.28561	7.47414	10.4567	6.96023		4.30892	6.58041	6.6644	9.90848	10.5338	9.33065	8.56346	9.32375	4.42986		4.19691	3.67014	4.34034	7.36096	8.2563		13.181	14.1701	14.8617	10.5743	5.75929	9.6094		7.78979	12.5546	6.0633	10.1639	12.2404	10.3511
									10.5	9.1695	5.73952	5.65801	7.89876	9.4215	12.1397	6.00223	6.67892	10.1614	6.79493		3.92922	6.77602	7.4798	10.4369	10.896	9.1033	8.46129	6.49803	4.67618		3.44948	3.57839	4.6235	6.39925	8.08801		13.3976	13.273	13.6468	9.36993	5.51794	8.70045		8.15879	12.6513	5.69103	10.0266	11.9077	10.9887
									10.75	8.46019	5.15477	5.40761	8.22883	9.18536	10.6756	5.48277	7.34739	10.6567	6.96271		3.86994	6.40058	8.2305	10.0328	10.8499	9.26578	7.93771	9.22672	4.6402		2.74323	3.86163	4.8224	5.04869	6.94815		13.2966	12.7162	14.1573	8.28059	4.92156	8.359		6.89297	13.5089	5.34058	9.64548	10.9751	11.1089
									11	7.59992	4.24257	5.27642	7.56539	8.81117	10.0188	5.83931	7.34094	9.8605	6.36172		3.62946	6.75999	7.80098	9.58116	10.3074	9.06606	8.26606	9.11756	4.67364		2.62872	3.87332	5.40679	5.59518	8.1674		12.8529	12.6611	14.6639	6.47618	4.91677	7.70311		6.80725	12.4837	5.18134	9.43982	11.0389	9.51372
									11.25	7.06185	4.17678	4.89089	7.09289	8.55139	10.5023	5.79746	7.05114	10.3965	6.5241		3.54363	6.7925	8.42355	9.51391	10.5052	8.92921	7.57341	8.8707	4.8229		3.40811	3.75631	5.06763	5.34655	7.64107		13.4457	12.5799	13.1266	6.31702	4.36802	7.10022		7.72371	12.3605	4.74745	8.96448	10.4649	9.08853
									11.5	6.67792	3.9449	4.5954	6.98692	7.96229	10.4793	5.05001	5.91894	8.88566	6.28567		3.29782	6.75878	8.09109	9.45158	11.1791	10.3813	7.61237	8.70568	4.64016		2.96272	3.60067	4.8521	5.47022	6.2321		13.3647	12.2268	13.187	4.84586	3.88125	6.22955		8.3058	13.3815	4.33439	8.4016	10.4338	8.71271
									11.75	6.00498	3.62971	4.12623	6.80205	7.33249	10.362	4.82152	6.86814	9.81562	6.10498		3.31883	6.74307	8.45262	9.06442	11.0583	10.6214	7.78109	8.31204	4.72246		1.82923	3.38786	4.50968	5.07558	6.58509		13.4542	11.3487	13.4288	5.09072	3.95594	5.43205		7.99416	13.2147	4.28259	8.07008	9.91847	8.92669
									12	5.51764	3.40098	3.97702	6.61702	6.38624	9.46913	4.83796	7.34051	9.26039	6.27898		3.2593	6.53402	7.89512	9.01226	10.0777	10.4072	8.34653	7.60977	4.6156		2.7551	3.06402	4.4671	4.90306	5.98497		13.4301	10.2244	13.0251	6.0555	3.8643	4.87692		7.29026	12.344	3.96488	7.50185	9.52294	8.37149
									12.25	5.12719	2.98974	3.74153	6.54073	5.80631	8.98301	4.79202	7.00014	8.95483	6.15507		3.45731	6.61523	7.01203	8.63667	8.78156	10.6552	7.56214	7.47238	5.06644		2.56948	3.15989	4.94794	4.95328	5.31493		13.0691	9.95853	13.133	6.26387	3.85965	4.71442		7.49572	11.4029	3.86188	7.43554	10.6133	7.46382
									12.5	4.85369	2.82409	3.53368	6.1073	5.31061	8.53268	4.84257	7.12919	9.05856	6.35734		3.33087	6.43551	7.13514	8.93254	6.91085	10.7879	6.21352	7.32115	4.91283		2.42221	2.90819	5.2814	4.44682	4.95031		14.0141	9.31435	12.2764	6.20515	3.11111	4.1091		6.99558	10.8937	3.56257	7.10536	9.25059	7.25358
									12.75	4.25028	2.60106	3.50976	5.72382	4.77083	9.56843	4.70348	6.98426	8.63193	6.26882		3.13753	6.63742	7.03235	8.93749	7.01014	10.6481	5.87045	7.22429	5.29462		2.19294	2.80928	4.99422	4.71766	3.65581		13.7787	8.7516	12.3424	6.9427	3.62352	3.58776		7.16383	9.31927	3.50919	7.08511	7.73827	6.61756
									13	4.12458	2.53864	3.39756	5.30807	4.48151	8.12566	4.58864	6.1585	8.08511	5.96678		3.1395	6.66262	7.11865	8.32942	7.10325	10.0028	6.03798	6.4403	5.40016		1.99918	2.75405	5.35211	5.62342	3.51504		14.1106	7.94471	11.9873	5.57851	3.22993	3.45322		6.30553	10.5723	3.17865	6.24052	8.10327	6.4489
									13.25	3.9948	2.58762	3.39984	5.16673	4.09333	8.19773	3.81913	5.83678	8.74357	5.85613		3.12215	6.93638	6.40285	7.68728	5.9732	9.82301	5.57241	6.12401	5.22851		1.86844	2.64937	5.51271	5.80658	2.80201		14.6957	7.29206	12.0066	5.13499	3.50239	3.15669		5.73322	10.4363	3.00541	5.85627	8.35156	6.01733
									13.5	3.60768	2.2551	3.28835	4.83992	3.35096	7.38287	3.62435	5.99088	8.44869	5.27319		2.89273	6.86668	5.43774	7.36469	7.11263	9.37835	4.95867	6.35319	5.22413		1.65361	2.46426	4.98486	5.60022	2.693		14.7108	6.69722	11.8779	4.90248	3.41706	3.18081		5.54483	9.29348	2.7884	6.3817	7.52509	5.29857
									13.75	3.3307	2.06869	3.13313	4.82009	3.45459	9.34796	3.54243	5.98737	7.95642	5.20328		2.831	6.58172	5.23282	6.75536	6.17496	9.24214	4.99984	5.5826	5.23909		1.27591	2.35264	5.25199	5.003	2.80409		14.4361	6.36669	11.3346	4.72934	3.12848	2.88383		5.53307	7.63141	2.69445	6.1441	6.37012	5.07172
									14	3.22963	1.97082	2.99422	4.86529	3.18233	9.11982	3.2428	6.22106	7.51873	4.96253		2.69581	5.82079	5.04948	6.51637	5.80483	8.40212	5.04649	5.56038	4.91146		1.32063	2.22431	5.09577	5.11044	2.44345		14.1359	5.83351	11.4913	3.95006	2.98649	2.7193		5.2869	7.22548	2.55905	5.58173	5.39208	4.62965
									14.25	3.23634	1.80493	2.8228	4.77541	2.87785	9.70355	3.85654	6.02435	7.28071	4.65094		2.54611	5.68161	5.03992	6.11715	5.99354	7.72243	4.30876	5.09515	4.76225		1.16288	1.92155	4.49072	4.7948	2.30714		13.5641	5.91024	10.4981	4.21451	2.80254	2.56092		4.34872	7.94685	2.23238	5.66724	5.06824	3.97397
									14.5	3.13949	1.63531	2.76023	4.3082	2.85229	9.85716	3.95754	5.59713	7.20583	4.82235		2.47371	5.6599	4.77598	5.90362	6.4408	6.73011	4.18238	5.25493	4.61724		0.969057	1.64442	4.38825	4.51439	1.94854		14.6298	6.16477	10.1284	3.8088	2.74104	2.29498		2.7139	6.44449	2.08728	5.58205	5.52676	3.61238
									14.75	3.09142	1.43019	2.7132	4.01442	2.72273	10.0808	4.14368	5.45701	6.25674	4.45487		2.48566	5.60717	4.80735	5.52616	6.37252	5.97842	3.90775	4.8502	4.3709		1.014	1.73629	4.97497	4.37447	1.78094		13.88	5.84461	9.56132	2.75529	2.49427	2.08383		4.14325	6.76805	1.89329	5.73116	5.18276	3.71599
									15	2.90793	1.30279	2.53413	3.59704	2.71088	8.34829	3.41673	4.99268	6.26637	3.7118		2.35186	5.37623	4.5133	5.53933	6.62795	5.86613	3.72582	4.94513	4.34776		0.840092	1.87354	4.86866	4.20708	1.48932		13.1994	5.56195	7.82869	2.72027	2.45449	1.74785		3.80974	6.8299	1.9808	5.62785	4.81794	3.48623
									15.25	2.93804	1.18536	2.44123	3.7659	2.52039	7.17473	3.73423	4.89626	5.99813	3.25148		2.38858	5.3644	4.35484	5.10324	7.14538	5.5435	3.65316	1.11991	4.09844		0.565264	1.50957	4.35565	3.87731	1.55037		13.1861	5.41395	7.3089	2.7128	2.29467	1.57963		3.27232	6.74293	1.64432	5.45668	4.61101	3.18704
									15.5	2.83963	1.12129	2.26155	3.76763	2.36154	7.70716	3.38953	4.59307	5.77674	3.36414		2.34628	5.08615	3.83093	5.01044	7.04766	4.79009	3.61016	2.40866	4.32771		0.754091	1.59307	3.3622	3.069	1.57216		12.8387	5.61196	8.98822	2.28202	2.31068	1.39725		3.32494	5.92944	1.66444	5.44823	4.30217	2.85396
									15.75	2.70527	1.02309	1.93841	3.52543	2.11188	7.60281	3.05726	4.20528	5.62743	3.18904		2.31171	5.02665	3.633	4.75163	6.37932	4.55437	3.5447	5.14116	4.03011		0.473538	1.65639	3.16219	2.43475	1.42946		12.7151	5.43353	7.32295	2.25741	2.4025	1.24588		3.04221	6.28887	1.398	5.28683	4.12924	2.57981
									16	2.61361	0.941081	1.87441	2.90225	1.97592	6.54989	2.74589	4.08518	5.20148	2.98584		2.3386	5.11935	3.54871	4.6871	5.92604	4.2467	3.49419	4.92677	4.25753		0.414243	1.22888	3.15423	3.17735	1.28961		11.1533	5.00314	7.34617	1.97196	2.4777	1.20044		2.91738	7.37145	1.35515	4.84295	3.32243	2.30125
									16.25	2.48442	0.970114	1.79392	2.7467	2.12612	5.79577	2.65129	3.91575	4.91573	3.38658		2.25166	5.27207	3.3153	4.59923	5.07456	4.01169	3.0948	4.60334	4.33997		0.496484	1.38535	2.97773	2.98771	0.988543		10.0903	4.54291	7.35377	2.26173	1.95935	1.05476		2.52345	7.02085	1.30004	4.60056	3.06776	2.35804
									16.5	2.44629	0.873539	1.7493	1.99152	2.33738	6.27477	2.73364	3.82116	5.10806	3.87081		2.0596	5.43355	3.51216	4.38955	4.78889	3.68719	3.09377	4.76319	3.68823		0.805214	1.29058	2.96065	3.1386	1.1403		9.81569	4.28045	7.14847	2.30244	1.98549	0.859064		2.34012	7.25576	1.12683	4.76591	3.13127	2.12408
									16.75	2.30755	0.836024	1.65769	2.75316	2.02665	5.82254	2.85518	3.63613	4.7774	3.33966		2.00243	5.09152	3.30535	4.5617	6.45543	3.02473	3.05265	4.93969	3.71646		0.651298	1.25589	3.24825	2.9644	0.971095		9.65924	3.95668	6.89991	2.27456	1.86768	0.901615		2.41403	6.40222	1.13758	4.42789	2.92276	1.82634
									17	2.11803	0.738389	1.58982	2.86312	1.78303	4.90229	2.67131	3.90681	4.91249	3.10059		2.17247	5.43501	3.21402	4.39285	6.5537	2.77379	2.99791	4.61452	3.67543		0.666797	1.2586	3.85378	2.65328	1.04854		8.74935	3.65501	6.41947	2.58173	1.81584	0.696744		2.3852	6.28377	0.89981	4.26464	2.54991	1.79794
									17.25	2.16003	0.610513	1.52459	2.81491	1.7327	6.83772	2.30992	4.08987	4.49049	3.33317		2.17154	4.83556	3.20082	3.85058	6.19403	3.13109	2.8678	4.38121	3.61355		0.447775	1.20145	2.92718	2.70054	0.99435		8.36681	3.46793	6.3107	2.45325	1.64143	0.726077		0.403105	5.98374	0.896098	4.0355	2.49817	1.81831
									17.5	2.17581	0.458456	1.41974	2.41106	1.70958	6.51109	2.39352	4.3542	4.41192	3.3862		2.11065	5.40337	3.06669	3.98579	6.04449	2.95345	2.75308	4.48497	3.23513		0.253223	1.31638	2.44489	2.57878	0.755055		8.29807	3.33331	6.22511	3.98492	1.66243	0.6376		0.441174	5.43635	0.788254	3.53871	2.48245	1.69108
									17.75	2.08653	0.462807	1.37381	2.71509	1.45104	5.71815	2.38964	4.23551	4.46563	3.0347		2.1755	4.82232	3.00142	3.9382	5.94914	2.51067	2.70004	4.54262	3.33508		0.0991019	1.15448	2.9238	2.77639	0.994478		7.71696	2.98823	5.85852	3.80454	1.52377	0.580117		2.3509	4.55169	0.757408	3.41329	1.77825	1.63037
									18	1.90718	0.502979	1.46765	2.71883	1.50091	5.4497	2.32017	4.16953	4.50095	2.94783		2.168	4.78047	3.00718	3.94684	6.19965	2.51233	2.71459	4.38187	3.36366		-0.0403569	1.10193	3.02059	2.96464	0.917108		7.15784	2.74795	5.44666	4.20117	1.96737	0.547035		2.11367	4.44666	0.813887	3.23691	1.94239	1.67235
									18.25	1.81781	0.461511	1.41281	2.55638	1.44477	4.80037	2.25974	4.30972	4.09687	2.96944		2.12702	4.59464	2.66727	3.85358	4.2853	2.37397	3.05311	4.6844	3.3954		0.271513	1.1278	2.80688	2.93348	1.26221		6.64062	2.48599	5.17519	3.8291	2.16994	0.430526		2.16593	4.01209	0.778179	3.34671	1.77385	1.53236
									18.5	1.94459	0.443951	1.51006	2.43246	1.23125	4.88095	2.00196	4.03102	4.03278	3.69505		2.0526	4.63527	2.48828	3.5654	5.81573	1.93077	2.85516	4.66942	3.30811		0.217771	1.20406	2.83447	2.70813	1.15502		6.50076	2.29812	4.67403	3.67987	2.01367	0.33297		2.09007	3.87495	-0.0102124	3.10528	1.55273	1.43897
									18.75	1.9219	0.497831	1.56355	2.31301	1.25743	4.7577	1.95755	4.07188	4.04613	3.43243		2.17985	4.70071	2.44909	3.90038	5.34114	1.93711	2.51081	3.77916	3.25686		0.152817	0.979075	2.7491	2.73648	0.876387		6.63196	2.3035	3.96457	3.56846	1.73336	0.447094		1.90515	3.61725	0.457914	3.24635	1.16608	1.30627
									19	1.8966	0.439664	1.40162	2.18059	1.33596	3.29235	1.97235	4.22811	4.05922	3.72652		2.01032	4.44788	2.15405	3.63545	5.04115	1.90689	2.84461	4.05206	2.92654		0.160989	1.10859	2.67069	2.52895	0.728477		6.08539	2.61264	4.63221	2.6525	1.48111	0.430587		1.59113	3.33206	0.443214	3.07386	1.35642	0.971173
									19.25	1.66621	0.477817	1.44811	2.14395	1.27987	3.78501	1.81969	3.85871	3.87322	3.59417		1.98853	4.29735	2.82896	3.67094	5.17618	1.66893	2.72409	4.12223	2.92386		0.151201	1.20395	2.64801	2.44248	0.637138		5.71664	2.74856	4.39011	3.32323	1.36585	0.379722		1.50517	3.02302	0.391456	2.74973	1.63389	1.11615
									19.5	1.64418	0.58811	1.34056	2.20885	1.09583	5.0637	1.96711	3.76496	3.37544	3.4716		1.97927	3.9028	2.92353	3.53559	4.76677	1.42273	2.82051	4.31636	2.98604		0.104154	0.915902	2.5273	2.33634	0.717165		5.4949	2.39699	4.23528	2.57339	1.31104	0.173339		1.36435	2.49665	0.296394	2.91955	1.18342	0.90609
									19.75	1.74333	0.695004	1.33989	2.06635	1.34417	5.78562	1.73133	3.70761	3.07645	3.50123		1.81996	4.14263	2.34649	3.6876	4.55391	1.47803	3.08596	4.23034	3.07661		0.184364	0.95755	3.31542	2.18303	0.563101		5.50699	2.14426	3.95249	2.00506	1.28298	0.0619469		1.50333	2.09558	0.22999	2.96217	0.934234	0.670879
									20	1.70609	0.612953	1.30043	1.97727	1.45819	5.31973	1.68708	4.05382	3.00889	3.39152		1.48876	4.18255	1.82661	3.5792	4.67885	1.48641	3.10314	4.04961	3.03122		0.00988888	0.972917	3.07673	2.08526	0.667021		5.40486	1.83496	3.78057	1.61231	1.32562	0.0244278		1.24643	2.26871	0.257069	2.74554	0.901694	0.582838

## Sheet: Fig. S2
a										f
wild-type	unc-25	egl-3	egl-3; AVL egl-3	E. V.	flp-22 RNAi	frpr-17(vj249)	frpr-17; hmc (Parg-1) frpr-17	lite-1 gur-3; vjEx2548			wild-type					egl-3					flp-9					frpr-21					flp-22				frpr-17
1	1	0.22	0.92	0.93	0.33	0.6	1	1		time (h)	animal1	animal2	animal3	animal4		animal1	animal2	animal3	animal4		animal1	animal2	animal3	animal4		animal1	animal2	animal3	animal4		animal1	animal2	animal3		animal1	animal2	animal3	animal4
1	1	0.35	0.84	0.85	0.3	0.7	1	1		6	0	0	0	0		0	0	0	0		0	0	0	0		0	0	0	0		0	0	0		0	0	0	0
1	1	0.25				0.6	1	1		16	0	5	5	0		0	0	1	0		0	0	11	2		0	0	0	0		6	0	0		0	0	0	0
1	1					0.5	1	1		21	16	12	13	14		9	5	1	0		9	12	16	14		12	10	7	5		13	11	7		10	13	13	8
1						0.6	1	1		34	34	41	41	51		34	27	20	0		32	24	31	25		24	32	22	19		31	32	25		26	20	20	23
1							0.9			47	47	43	39	60		19	31	23	5		43	34	46	29		36	51	46	39		31	45	41		43	28	18	29
										65	62	67	32	74		17	23	2	10		61	45	60	31		37	66	53	47		56	44	41		41	36	9	1
b										87	49	72	49	50		7	25	19	2		47	49	53	22		37	32	38	51		53	26	45		30	44	11	28
wild-type	egl-3	flp-22	frpr-17	lite-1 gur-3; vjEx2548						111	5	18	8	17		0	0	0	0		6	25	30	9		20	1	15	25		16	13	4		14	21	5	7
1	0.88	0.94	1	1						135	0	4	0	0		0	0	0	0		3	18	0	0		15	1	4	10		1	0	6		3	14	0	16
1	0.95	0.91	1	1						159	0	1	0	0		0	0	0	0		0	0	0	0		4	0	0	1		0	0	0		0	0	0	3
1	0.95	0.89	1	1
1		0.89	1	1						wild-type	egl-3	flp-9	frpr-21	flp-22	frpr-17
1			0.94	1						213	86	201	185	207	167
1										263	111	207	193	171	176
										187	65	247	185	169	76
d										266	17	132	197		115
wild-type	flp-22	frpr-17	lite-1 gur-3; vjEx2548
45.97	42.47	41.93	55.46
47.11	45.68	48.4	45.42
41.84	40.02	44.27	45.53
44.79		38.59	41.5
45.39		40.79	32.93
41.48
e
wild-type	egl-3	flp-9	frpr-21	flp-22	frpr-17
8.4	6.6	8.2	7.4	9.2	6.7
8.4	5.2	8	7.6	8.6	6.8
8.4	5.2	6.4	7.2	8.5	6.6
8.2	6.4	8	8.2	8.5	5.9
8	6	7.4	7.6	7.4	5.4

## Sheet: Fig. S3
a																											b					c				d
	AVL GCaMP					AVL mCherry					hmc GCaMP					hmc mCherry					AVL ΔFmax/F0			hmc ΔFmax/F0				aBoc	No aBoc	Partial aBoc		AVL					wild-type											unc-54
time (s)	cycle1	cycle2	cycle3	cycle4		cycle1	cycle2	cycle3	cycle4		cycle1	cycle2	cycle3	cycle4		cycle1	cycle2	cycle3	cycle4		GCaMP	mCherry		GCaMP	mCherry		wild-type	33	0	0			spike	no spike		time (s)	cycle1	cycle2	cycle3	cycle4	cycle5	cycle6	cycle7	cycle8	cycle9	cycle10		cycle1	cycle2
0	-0.225498	-0.7725	-0.575936	0.068142							-1.44037	-0.354651	-0.890689	0.19355							1.60246	0.075678		7.47041	0.197976		flp-22	32	7	10		wild-type	33	0		0	0.058949	-0.06893	0.078051	0.011358	0.060069	-0.0737	-0.04943	0.1148	-6.9e-06	-0.02194		-0.0772814	-0.000809991
0.25	-0.0362516	0.170155	-0.793966	0.0571763							-0.627992	0.0787265	-0.410071	0.186296							2.25705	0.166934		5.86807	0.459245		frpr-17	40	10	6		unc-54	10	0		0.25	-0.1434	0.014136	0.096196	0.053054	0.075513	-0.0763	-0.06798	0.099527	-0.00842	-0.04473		-0.0529556	0.0215554
0.5	0.017255	0.0178401	-0.775876	0.0290152							-0.0391399	-0.087847	-1.02958	0.258315							3.08458	0.272856		14.2597	0.457396		flp-22; frpr-17	28	5	10						0.5	-0.09323	0.070683	0.049333	-0.02732	0.020293	-0.1003	-0.05194	0.045556	-0.02612	0.007537		-0.0262339	-0.0167116
0.75	-0.0177927	0.159797	-0.416663	0.00860782			-0.161753		-0.0321265		-0.149534	0.257407	-0.390079	0.252441			-0.187478		-0.0298441		1.25864	0.273275		3.85968	0.301214							hmc				0.75	-0.08043	0.063956	0.011532	-0.09814	0.007656	-0.22091	0.057444	0.093985	-0.03151	-0.01778		0.0471968	-5.23875e-05
1	-0.0717129	-0.000790607	-0.301682	0.0357257			-0.0179534	-0.0202543	-0.00192353		-0.0305217	0.0693949	0.0285372	0.198043			-0.225703	-0.0935526	0.0552314														spike	no spike		1	0.083946	0.06616	-0.17384	-0.03877	0.005978	-0.14054	0.085787	0.05114	-0.03671	-0.04936		0.0674431	-0.0133185
1.25	0.0782333	-0.0227472	-0.273635	-0.0062515		0.00694059	0.0836546	0.0236544	-0.0269259		0.645206	-0.0191367	-0.96972	0.101456		-0.0109796	-0.0693536	-0.0258716	-0.046388													wild-type	33	0		1.25	-0.07432	0.000918	-0.08373	-0.04989	0.012107	-0.1342	-0.01407	-0.0041	-0.04649	-0.09355		0.0918121	-0.00708037
1.5	0.043833	0.0183897	0.118797	-0.0352398		0.0157306	0.138007	0.0403499	0.00895978		0.574909	-0.0134151	-0.824245	0.0311023		-0.0544221	0.0905255	0.116721	0.0536366													unc-54	10	0		1.5	0.032072	-0.00201	0.046135	-0.03766	-0.01041	-0.21979	0.071187	0.054549	-0.05561	-0.0572		0.0891572	-0.0124803
1.75	0.00560241	0.189096	0.162446	-0.0237451		0.0756776	0.0788636	0.033325	0.0441974		0.347585	0.0726984	-0.00209325	-0.535165		0.0955789	0.131245	0.107651	-0.0605232																	1.75	-0.02089	0.130332	-0.10188	0.078941	-0.02841	-0.17137	0.091794	-0.03291	-0.04636	-0.11428		-0.0563875	0.0108442
2	0.0799416	0.148072	0.339939	-0.0874077		0.0514544	-0.02278	-0.0163382	0.00515933		0.251324	-0.0594434	0.392245	-0.300413		-0.0537777	0.146576	0.0365219	0.0218984														aBoc	Weak aBoc		2	0.03287	0.060798	-0.03476	0.157674	-0.02418	-0.10505	-0.07938	-0.09832	-0.10074	-0.14089		-0.0147293	-0.00710455
2.25	0.12639	0.0926871	0.370798	-0.0460229		-0.149803	-0.0980387	-0.0607367	0.00265935		0.468532	0.0562658	0.852287	-0.385626		0.0236004	0.114188	-0.14147	0.00598896													wild-type	33	0		2.25	0.204434	-0.01929	0.11296	-0.04926	-0.0438	-0.07071	-0.04341	-0.2168	-0.04861	-0.18806		-0.0680216	0.0251581
2.5	0.873523	0.76545	2.66844	0.573482		-0.182079	-0.150251	-0.0900674	0.0314735		4.99625	5.02652	11.8769	0.74682		-0.0873148	0.262727	-0.224901	0.0380677													unc-54	0	10		2.5	9.80949	3.30584	9.19056	0.747544	0.555514	1.53474	0.275224	0.560085	0.571586	1.75131		0.184021	4.71837
2.75	1.38624	1.47614	2.65116	1.25864		-0.14522	-0.18558	0.0150514	0.0421296		7.47041	4.97157	14.2597	2.35673		0.022735	0.257106	-0.328981	-0.0142716																	2.75	12.8895	5.94603	9.80846	4.71785	8.68102	6.68746	1.87587	5.69335	9.78174	5.45446		13.7631	12.0897
3	1.58122	1.92857	2.95351	1.20102		-0.13682	-0.183674	0.0115235	0.0800004		7.02511	5.03537	13.1518	2.13089		0.0450211	-0.0041372	-0.33683	-0.137843																	3	12.4169	8.19877	9.62793	5.81285	11.6949	15.3704	5.25929	9.34328	13.1259	9.1567		14.1717	13.3775
3.25	1.60246	2.25705	2.84623	1.18816		-0.111344	-0.0983758	0.0415652	0.072296		7.30078	5.17332	12.8172	1.89097		0.0868648	0.029584	-0.25442	-0.125777																	3.25	12.2651	8.48996	10.1953	4.60394	10.9325	17.3935	7.49655	9.5157	12.7107	8.65188		13.3464	13.5044
3.5	1.53269	2.20135	3.08458	1.14415		-0.127863	-0.0485657	0.0477457	0.0828928		6.82499	4.89385	11.5638	1.99264		0.0546559	0.260861	-0.155493	-0.144338																	3.5	12.2198	8.42149	10.5151	5.69737	10.7055	16.9025	9.38521	9.64286	13.0879	8.30048		14.0938	13.2142
3.75	1.39801	2.14591	2.81357	1.04731		-0.481073	-0.0366737	0.0852231	0.128993		6.49297	4.95072	11.524	1.5586		-0.369671	0.293579	-0.117687	-0.0646944																	3.75	12.0295	8.32971	10.7202	8.77474	10.7234	17.1456	10.199	9.54292	13.5007	8.09434		13.1376	13.0747
4	1.09628	2.049	2.69719	1.00665		-0.363647	0.129364	0.120694	0.130223		6.4861	5.86807	12.2894	1.29812		-0.276036	0.193406	-0.155422	-0.123711																	4	12.3387	7.88525	10.7188	10.0713	11.0659	16.7456	9.71384	7.49665	14.207	7.73212		12.8056	12.7485
4.25	0.920304	1.82956	2.72509	0.920306		-0.135842	0.0644296	0.137876	0.101557		6.91413	5.56408	13.0815	1.34432		-0.162633	0.165649	-0.0699214	-0.0337215																	4.25	12.6781	7.96045	10.8484	10.2374	11.0637	16.5737	9.61834	8.4959	13.161	7.81832		12.427	12.7652
4.5	0.718451	1.78359	2.43955	0.924531		-0.151282	0.166934	0.176164	0.0639947		6.35822	4.49223	12.5752	1.31493		-0.182798	0.11287	-0.101369	0.039162																	4.5	12.3248	7.49437	10.4385	8.72319	11.3521	15.8615	10.0663	8.35473	13.0592	8.03373		11.9895	12.5951
4.75	0.618146	1.44713	2.40605	0.823892		-0.0831632	0.041847	0.177883	0.0905682		5.2105	4.1169	11.9054	1.57385		-0.167011	0.328151	0.0987348	-0.0575777																	4.75	12.3639	7.72511	10.3181	8.80928	11.4646	15.7489	9.87582	8.30349	13.877	8.11956		11.6309	12.4657
5	0.35563	1.29526	2.34214	0.799639		-0.0361816	-0.0438748	0.207384	0.137983		4.58914	3.5379	10.8966	1.62396		-0.148687	0.459245	0.170354	-0.0328138																	5	12.6266	8.01365	9.83151	9.57613	11.7747	14.9242	9.33008	7.12528	13.7142	8.24797		11.5044	12.1549
5.25	0.329762	1.15653	2.26088	0.811719		-0.0246478	-0.0487361	0.182572	0.0925217		4.37095	3.05903	10.2065	1.82423		-0.0786689	0.412909	0.241231	-0.108249																	5.25	12.4735	8.04786	9.05217	11.4937	11.8163	15.3822	8.50471	7.23433	12.8324	8.26497		11.3606	12.1398
5.5	0.334914	1.09817	2.21358	0.709097		-0.0411295	-0.0322684	-0.0450175	0.114083		4.78097	2.93241	10.1518	1.28661		-0.101913	0.296932	-0.039016	0.0608133																	5.5	12.7327	8.06819	8.3358	10.0364	11.3627	15.1624	7.99884	7.39226	13.2335	8.11516		13.5225	12.0615
5.75	0.372326	0.99491	2.0827	0.666028		0.0222613	-0.0772136	0.131433	0.135025		5.79376	2.60376	8.74287	1.37967		-0.124111	-0.00260278	0.18017	0.0866921																	5.75	12.5815	6.87856	8.12428	10.0232	11.6796	15.1305	7.90307	7.608	13.6335	8.24556		13.0889	11.5381
6	0.347097	1.12414	1.91952	0.722958		-0.0349647	-0.00847898	0.107563	0.0678147		6.34095	3.01757	9.58451	1.52866		-0.209509	-0.061302	0.22026	0.17412																	6	12.3054	7.73963	7.96494	10.3133	11.8438	14.8324	8.28299	7.71735	14.3374	8.50393		12.2971	10.8974
6.25	0.417804	1.02921	1.76366	0.661945		-0.372375	0.044156	0.116062	0.0647651		6.44919	3.0172	8.63901	1.55082		-0.378146	-0.186774	0.309091	0.2321																	6.25	12.3874	7.92662	8.5358	10.8864	11.6601	14.7632	7.6417	7.65609	13.4225	8.27676		12.3672	10.5049
6.5	0.376031	1.02618	1.41268	0.590163		-0.168829	0.0302707	0.159541	0.101922		5.96499	3.29682	9.28565	1.17457		-0.201923	-0.213538	0.276891	0.122055																	6.5	12.1106	8.61765	8.42855	10.1455	10.9691	14.3828	7.24429	8.47879	13.5516	7.99072		12.3199	9.45091
6.75	0.36543	1.04732	1.45766	0.656102		0.0203761	0.0189162	0.190628	0.100993		5.09269	3.39589	10.1408	1.69376		-0.168459	-0.25819	0.334724	-0.0415653																	6.75	12.0806	8.44778	8.11038	9.75892	10.8968	14.0855	7.22342	8.33767	13.0273	8.00462		12.6446	8.83012
7	0.310665	0.953124	1.29596	0.63666		0.0387982	-0.0415303	0.201885	0.0799145		4.93676	3.54525	10.07	2.29979		-0.134052	-0.260615	0.4193	0.0586355																	7	11.8408	8.40874	7.97148	9.0393	11.0395	13.6695	6.95834	8.79666	12.4065	8.0895		12.3522	7.85561
7.25	0.166086	0.880913	1.29768	0.580375		-0.00301319	-0.15669	0.205718	0.181008		3.94993	3.57326	9.07197	2.02109		-0.221233	-0.466537	0.358595	0.301214																	7.25	11.745	8.67589	7.50094	10.0483	10.7632	13.5682	6.92544	8.25406	12.5424	7.37803		12.3523	7.54324
7.5	0.169692	0.47907	1.12813	0.560042		-0.0397386	-0.456034	0.193546	0.211853		3.44233	3.06275	8.8205	2.04985		-0.264526	-0.159831	0.2883	0.270732																	7.5	11.8145	8.36258	6.99514	9.74664	10.5844	13.3414	7.38349	7.98916	13.0311	7.71444		12.3889	6.86692
7.75	0.192754	0.737997	1.25594	0.710804		0.0109166	-0.0619257	0.135211	0.159298		3.09359	3.58094	9.54102	1.97557		-0.136035	0.218799	0.148373	0.267173																	7.75	11.3161	8.36437	6.31862	9.95485	10.3592	13.6492	3.98064	8.26357	12.7582	7.69014		12.4734	6.55409
8	0.173819	0.637685	-0.000839991	0.774958		-0.0141542	0.00994081	0.178989	0.271306		2.75127	3.55886	10.4195	2.42042		-0.0750247	0.0517361	0.268931	0.143382																	8	11.8009	7.96434	7.97102	10.0788	10.2504	13.0729	6.45786	8.34324	11.4095	7.48803		12.4649	6.10133
8.25	0.134554	0.714054	1.0757	0.892074		-0.00631064	0.111001	0.215484	0.273275		2.50112	3.77805	5.92397	3.4481		0.00201178	-0.0957536	0.268246	0.203211																	8.25	11.6549	7.79606	6.95133	11.3055	10.323	12.5312	6.49912	7.4214	11.5514	7.41045		12.1741	5.7804
8.5	0.121445	0.217239	1.25609	0.804431		-0.0359635	0.106145	0.192152	0.240152		2.36297	2.41321	6.32934	3.39714		0.0989972	-0.150315	0.197255	0.25753																	8.5	11.5864	8.13438	6.44848	11.6626	10.2585	11.7156	6.69646	8.07323	13.1061	7.6092		11.6501	5.51299
8.75	0.15705	0.651707	1.4423	0.829566		-0.0296233	0.0174846	0.183285	0.188355		2.16724	3.39896	10.4032	3.67021		-0.023347	-0.140716	0.248421	0.265151																	8.75	11.2429	7.77297	6.36198	10.8379	9.98379	11.9262	6.96324	7.96258	12.4419	7.5982		10.7909	5.28128
9	0.221265	0.631864	1.05221	0.835424		-0.402195	0.0920916	-0.369918	0.177755		1.72742	3.26483	10.5001	3.85968		-0.221261	0.0856751	-0.459668	0.2333																	9	10.6154	7.20353	6.71253	10.8095	9.94637	12.7895	6.71577	7.81553	11.7439	7.16711		10.089	5.00191
9.25	-0.318557	0.589276	0.973427	0.801066		-0.167672	0.0324728	0.0280624	0.133451		-0.36897	3.01977	10.1226	3.4765		-0.241819	0.0742559	0.242936	0.257098																	9.25	10.8506	6.61808	6.75349	10.4451	10.0098	12.199	6.87346	7.5446	11.899	7.12083		9.18807	4.8291
9.5	0.0139912	0.526647	1.03624	0.803011		-0.0210611	-0.482746	0.0494564	0.0970503		1.14919	2.455	9.27629	3.16068		0.0663328	-0.195484	0.365669	0.158855																	9.5	10.7172	6.08637	7.06317	9.9632	9.26119	11.1281	7.21573	7.05487	11.3637	7.12374		8.33494	4.53027
9.75	-0.104585	0.357364	0.74383	0.72374		-0.0623472	-0.200621	0.0845079	0.0716467		0.981317	2.18017	8.10664	3.07843		0.171481	0.0819657	0.313705	-0.0788793																	9.75	10.622	5.67861	6.28255	9.7577	9.43695	12.532	6.41978	7.2116	11.1189	7.01834		7.19218	4.36062
10	-0.01844	0.308378	0.105278	0.663703		-0.0232728	-0.192831	0.121239	-0.0544427		0.392429	2.8142	7.06786	3.44939		0.0276906	0.170179	0.387727	-0.0709416																	10	10.1572	5.97077	5.82761	8.78877	9.5841	11.4874	6.41936	5.7687	10.916	7.46056		6.69261	4.09735
10.25	0.0174079	0.48241	0.497731	0.661151		-0.0387722	-0.295485	0.130864	-0.121013		0.585901	3.572	4.11498	3.45623		0.0356184	-0.00184425	0.358581	-0.149557																	10.25	9.92604	6.04853	5.59724	8.64219	9.25704	11.7847	6.28561	7.47414	10.4567	6.96023		6.10031	3.95048
10.5	0.0210583	0.409085	0.727693	0.6452		0.01166	-0.458312	0.230303	-0.268404		0.632754	4.2054	6.53097	3.68053		-0.0337808	-0.47549	0.272974	-0.298507																	10.5	9.1695	5.73952	5.65801	7.89876	9.4215	12.1397	6.00223	6.67892	10.1614	6.79493		5.29263	3.70306
10.75	-0.178366	0.469867	0.702606	0.591761		0.0140408	-0.377742	0.203861	-0.226435		0.426026	3.84269	6.47364	3.37358		0.0502728	0.221392	0.295155	-0.263391																	10.75	8.46019	5.15477	5.40761	8.22883	9.18536	10.6756	5.48277	7.34739	10.6567	6.96271		4.84804	3.5488
11	-0.345342	0.528141	-0.0817428	0.429848		-0.290233	-0.230122	0.243723	-0.2065		-0.323761	3.89728	5.41163	3.21201		-0.201593	0.113195	0.247996	-0.167259																	11	7.59992	4.24257	5.27642	7.56539	8.81117	10.0188	5.83931	7.34094	9.8605	6.36172		4.48196	3.38439
11.25	-0.29589	0.441569	0.430541	0.479299		-0.0126978	-0.248651	0.192171	-0.254466		0.775612	3.54753	3.56117	1.76521		-0.0606122	0.120971	0.339053	0.0498204																	11.25	7.06185	4.17678	4.89089	7.09289	8.55139	10.5023	5.79746	7.05114	10.3965	6.5241		4.24587	3.18287
11.5	-0.2376	0.426222	0.302513	0.460155		-0.0546189	-0.201502	0.241491	-0.208626		-0.651765	3.15756	5.36284	1.73727		0.040393	0.0131162	0.333774	0.0647167																	11.5	6.67792	3.9449	4.5954	6.98692	7.96229	10.4793	5.05001	5.91894	8.88566	6.28567		4.09674	3.03489
11.75	-0.24714	-0.508273	0.324981	0.454182		0.0055766	-0.149759	0.229698	-0.221361		-1.04108	0.974157	5.72156	1.77317		0.0194064	0.170292	0.38383	-0.0156017																	11.75	6.00498	3.62971	4.12623	6.80205	7.33249	10.362	4.82152	6.86814	9.81562	6.10498		4.07406	2.88352
12	-0.178205	0.399347	0.248564	0.219183		-0.408784	-0.196765	0.250113	-0.161875		-1.23397	2.34274	5.52211	1.41057		-0.372285	0.0872977	0.314879	0.000174422																	12	5.51764	3.40098	3.97702	6.61702	6.38624	9.46913	4.83796	7.34051	9.26039	6.27898		3.94306	2.71085
12.25	-0.198821	0.335084	0.104806	0.147036		-0.367402	-0.168152	0.176418	-0.196926		-1.01329	2.09234	4.52954	0.754009		-0.273811	-0.0241552	0.317333	0.121409																	12.25	5.12719	2.98974	3.74153	6.54073	5.80631	8.98301	4.79202	7.00014	8.95483	6.15507		3.75989	2.77855
12.5	-0.114079	0.436496	-0.113009	0.0989598		-0.0700901	-0.132553	0.168593	-0.100991		-0.765883	1.90463	4.65089	0.384162		-0.197847	0.0300943	0.214092	-0.195355																	12.5	4.85369	2.82409	3.53368	6.1073	5.31061	8.53268	4.84257	7.12919	9.05856	6.35734		3.52719	2.51957
12.75	-0.181909	0.472418	0.0290318	-0.230911		-0.0337332	-0.0921494	0.132504	-0.17788		-0.637158	1.78177	4.30971	0.106058		-0.202352	-0.0151193	0.297508	-0.0269847																	12.75	4.25028	2.60106	3.50976	5.72382	4.77083	9.56843	4.70348	6.98426	8.63193	6.26882		3.37368	2.31996
13	-0.0441189	-0.250769	0.0242248	0.454708		-0.150211	-0.0350858	0.21472	-0.185664		-0.245065	0.362389	4.34401	0.0303352		-0.236753	-0.0543063	0.259532	0.036671																	13	4.12458	2.53864	3.39756	5.30807	4.48151	8.12566	4.58864	6.1585	8.08511	5.96678		3.30742	2.19077
13.25	0.0159603	0.0927294	0.0413067	0.377348		-0.167245	-0.152822	0.191598	-0.141187		-0.0613428	1.06746	3.65525	0.993342		-0.332414	0.0197459	0.328104	0.013039																	13.25	3.9948	2.58762	3.39984	5.16673	4.09333	8.19773	3.81913	5.83678	8.74357	5.85613		3.15604	2.09827
13.5	0.0254999	0.116701	-0.140392	0.354571		-0.52618	-0.178828	0.206323	-0.134241		-0.573507	0.824902	3.9872	0.330421		-0.56899	-0.147054	0.230596	0.0822894																	13.5	3.60768	2.2551	3.28835	4.83992	3.35096	7.38287	3.62435	5.99088	8.44869	5.27319		2.9726	1.98678
13.75		0.116236	0.120407	0.383411		-0.162398	-0.529225	0.19666	-0.154251			0.807005	3.59773	0.380699		-0.223854	-0.411905	0.360159	-0.0662341																	13.75	3.3307	2.06869	3.13313	4.82009	3.45459	9.34796	3.54243	5.98737	7.95642	5.20328		2.81684	1.87271
14		0.207896	-0.564069	0.36987		-0.189087	-0.187294	0.207619	-0.488038			0.905737	3.46301	0.684533		-0.166599	-0.134708	0.334803	-0.348803																	14	3.22963	1.97082	2.99422	4.86529	3.18233	9.11982	3.2428	6.22106	7.51873	4.96253		2.67527	1.79382
14.25		0.162348	-0.0445532	0.329499		-0.207423	-0.177736	0.221538	-0.161498			0.868427	0.981589	0.377104		-0.18509	-0.242799	0.316378	-0.104959																	14.25	3.23634	1.80493	2.8228	4.77541	2.87785	9.70355	3.85654	6.02435	7.28071	4.65094		2.66456	1.69453
14.5		0.0841046	0.0577877	0.32132		-0.251842	-0.314642	0.16039	-0.200572			1.02039	2.3139	-0.110766		-0.127375	-0.192272	0.254833	-0.0721099																	14.5	3.13949	1.63531	2.76023	4.3082	2.85229	9.85716	3.95754	5.59713	7.20583	4.82235		2.57743	1.56981
14.75		0.312747	-0.444067	0.327755		-0.429203	-0.168553	0.124499	-0.241114			1.32086	3.13406	0.112326		-0.308878	0.060458	0.349472	-0.0750747																	14.75	3.09142	1.43019	2.7132	4.01442	2.72273	10.0808	4.14368	5.45701	6.25674	4.45487		2.54252	1.47399
15		0.343835	-0.526966	0.26239		-0.238002	-0.229866	0.18173	-0.249876			1.01264	0.770683	-0.236393		-0.178708	-0.0918876	0.432182	0.187867																	15	2.90793	1.30279	2.53413	3.59704	2.71088	8.34829	3.41673	4.99268	6.26637	3.7118		2.41835	1.39994
15.25		0.11983	-0.183655	0.269462		-0.283661	-0.210203	0.0270882	-0.315906			0.881709	-1.13211	-0.3085		-0.305739	-0.0445919	0.0400148	0.183294																	15.25	2.93804	1.18536	2.44123	3.7659	2.52039	7.17473	3.73423	4.89626	5.99813	3.25148		2.31023	1.31756
15.5		0.0908268	-0.486772	0.198113		-0.36216	-0.10425	-0.0225682	-0.314425			0.730955	0.332348	-0.112322		-0.213028	-0.128302	0.164778	0.271109																	15.5	2.83963	1.12129	2.26155	3.76763	2.36154	7.70716	3.38953	4.59307	5.77674	3.36414		2.19967	1.22943
15.75		0.287816	-0.469668	0.228029		-0.132021	-0.0871898	0.150812	-0.235699			0.673365	-0.0499485	-0.326012		-0.0337998	-0.12802	0.457396	0.0187633																	15.75	2.70527	1.02309	1.93841	3.52543	2.11188	7.60281	3.05726	4.20528	5.62743	3.18904		2.1472	1.17131
16		0.172354	-0.29033	0.152644		-0.00824272	-0.0418543	0.16426	-0.231979			0.661819	-0.0711482	-0.340258		0.197976	-0.279212	0.43555	0.0509171																	16	2.61361	0.941081	1.87441	2.90225	1.97592	6.54989	2.74589	4.08518	5.20148	2.98584		1.95253	1.07431
16.25		0.167492	-0.125048	0.273698		-0.206988	-0.0887403	0.182385	-0.14938			0.478251	0.534525	-0.359829		-0.00941256	-0.271946	0.416678	-0.0554061																	16.25	2.48442	0.970114	1.79392	2.7467	2.12612	5.79577	2.65129	3.91575	4.91573	3.38658		1.91571	1.07748
16.5		0.0141619	0.107145	0.381387		-0.0352401	-0.14435	0.212369	-0.117829			0.326918	1.04854	0.11831		0.0090111	-0.0696439	0.434934	-0.130003																	16.5	2.44629	0.873539	1.7493	1.99152	2.33738	6.27477	2.73364	3.82116	5.10806	3.87081		1.80908	1.02961
16.75		0.0214197	0.0306413	0.312426		0.00660511	-0.313082	0.2314	-0.00961213			0.620065	1.3027	1.02332		0.0925818	-0.324844	0.384215	-0.155918																	16.75	2.30755	0.836024	1.65769	2.75316	2.02665	5.82254	2.85518	3.63613	4.7774	3.33966		1.76794	0.967608
17		-0.16562	0.00317296	0.295127		-0.111026	-0.236379	0.272856	-0.01604			0.676345	1.22231	0.888798		0.157355	-0.235381	0.294227	-0.154968																	17	2.11803	0.738389	1.58982	2.86312	1.78303	4.90229	2.67131	3.90681	4.91249	3.10059		1.63981	0.842491
17.25		0.354067	0.247147	0.349597		0.000612137	-0.0315363	0.0430993	-0.113012			1.34473	1.53079	1.01502		0.0990496	-0.155511	0.0450865	-0.212728																	17.25	2.16003	0.610513	1.52459	2.81491	1.7327	6.83772	2.30992	4.08987	4.49049	3.33317		1.59192	0.787589
17.5		0.203133	0.149935	0.304863		0.0159376	-0.0301571	0.190321	-0.157559			1.25923	2.65415	0.834839		0.0741547	0.0649163	0.199594	-0.22089																	17.5	2.17581	0.458456	1.41974	2.41106	1.70958	6.51109	2.39352	4.3542	4.41192	3.3862		1.49107	0.749572
17.75		0.285942	0.148991	0.182706		-0.0863702	-0.0713018	0.25108	-0.129006			1.47892	2.4326	0.879067		0.0865471	0.0899859	0.239622	-0.163633																	17.75	2.08653	0.462807	1.37381	2.71509	1.45104	5.71815	2.38964	4.23551	4.46563	3.0347		1.43413	0.679719
18		0.435678	0.244894	0.154079		-0.0606989	-0.155895	0.234636	-0.0170023			1.48699	2.31051	0.936949		-0.0702032	-0.0767949	0.222773	-0.188292																	18	1.90718	0.502979	1.46765	2.71883	1.50091	5.4497	2.32017	4.16953	4.50095	2.94783		1.35386	0.678905
18.25		0.360507	0.51432	0.125332		-0.121406	-0.240846	0.214796	-0.160981			1.42458	2.18495	0.818686		-0.138892	-0.26697	0.261585	-0.212903																	18.25	1.81781	0.461511	1.41281	2.55638	1.44477	4.80037	2.25974	4.30972	4.09687	2.96944		1.41052	0.603653
18.5		-0.294725	0.18367	0.0909973		-0.0492637	-0.0931859	0.20901	0.0464014			0.667132	2.8202	0.464399		-0.0908083	0.0156251	0.23225	-0.127632																	18.5	1.94459	0.443951	1.51006	2.43246	1.23125	4.88095	2.00196	4.03102	4.03278	3.69505		1.30594	0.576967
18.75		0.339255	0.00177808	0.0806763		-0.00337214	-0.0857236	-0.287302	0.0377752			1.2829	2.85523	0.0821248		-0.0560684	0.179821	-0.276995	-0.00512992																	18.75	1.9219	0.497831	1.56355	2.31301	1.25743	4.7577	1.95755	4.07188	4.04613	3.43243		1.22433	0.523306
19		0.262492	0.144206	-0.0356013		-0.0250986	-0.147435	-0.0259017	0.085938			1.09624	3.80404	0.0763387		-0.0183861	0.0310304	0.0149943	-0.0629966																	19	1.8966	0.439664	1.40162	2.18059	1.33596	3.29235	1.97235	4.22811	4.05922	3.72652		1.18157	0.503117
19.25		0.189899	-0.0931378	-0.336141		-0.0907693	-0.116847	-0.0290077	0.0844665			1.23786	3.77941	-0.174018		-0.0522825	-0.0197691	0.178669	-0.143256																	19.25	1.66621	0.477817	1.44811	2.14395	1.27987	3.78501	1.81969	3.85871	3.87322	3.59417		1.18378	0.459587
19.5		0.104271	0.104913	-0.168944		-0.0288785	-0.0708814	0.000378553	0.00852124			0.899504	3.22463	-0.88018		-0.038409	0.00800018	0.253729	0.0600395																	19.5	1.64418	0.58811	1.34056	2.20885	1.09583	5.0637	1.96711	3.76496	3.37544	3.4716		1.08446	0.348727
19.75		0.0349911	-0.0165914	0.107869		-0.349964	-0.0898995	0.0150686	0.0226497			0.992923	3.3309	-1.26441		-0.223935	-0.06315	0.344431	-0.0305022																	19.75	1.74333	0.695004	1.33989	2.06635	1.34417	5.78562	1.73133	3.70761	3.07645	3.50123		1.11734	0.257517
20		-0.494392	-0.00393018	0.0321078		-0.0814913	-0.116796	0.0884755	-0.0810603			0.639903	2.51159	-1.14886		-0.0179002	-0.157749	0.345828	0.218194																	20	1.70609	0.612953	1.30043	1.97727	1.45819	5.31973	1.68708	4.05382	3.00889	3.39152		1.02219	0.198496
[truncated: 9 more columns]

## Sheet: Fig. S5
a				b				c
wild-type	flp-22	frpr-17			spike	no spike			wild-type							flp-22						frpr-17 (spike)							frpr-17 (no spike)						AVL ΔFmax/F0					AVL rise (s)					AVL half-decay (s)
2.5	3.25	3.75		wild-type	33	0		time (s)	cycle1	cycle2	cycle3	cycle4	cycle5	cycle6		cycle1	cycle2	cycle3	cycle4	cycle5		cycle1	cycle2	cycle3	cycle4	cycle5	cycle6		cycle1	cycle2	cycle3	cycle4	cycle5		wild-type	flp-22	frpr-17 (spike)	frpr-17 (no spike)		wild-type	flp-22	frpr-17 (spike)	frpr-17 (no spike)		wild-type	flp-22	frpr-17 (spike)	frpr-17 (no spike)
2.25	2.75	3.25		flp-22	49	0		0	-0.03899	-0.04767	-0.15305	-0.00887	0.026308	0.005473		0.0227175	0.0780086	-0.0808649	-0.00837528	-0.0448412		0.108701	0.017589	0.0204678	-0.126599	0.021448	0.0247745		0.143121	0.0507336	-0.0458213	0.0300261	0.0211977		1.42883	2.24663	2.39816	1.39359		1.25	1.5	1.25	1		4	5.75	2.5	1
2.25	3	3.75		frpr-17	56	0		0.25	0.004357	0.006533	-0.11662	-0.01545	-0.04356	0.015193		0.0181656	0.101712	0.00217271	0.0211537	0.0338905		0.0806631	-0.0156197	0.0733305	0.00908163	-0.0590713	0.00755982		0.104219	0.044514	-0.0357038	-0.0263866	-0.0190613		4.23413	4.32438	1.76061	2.33363		1	1	0.75	0.75		3.25	4.25	9.25	4.75
2.75	2.5	3.25		flp-22; frpr-17	43	0		0.5	-0.0215	-0.05469	-0.02521	-0.01526	-0.03802	-0.0155		-0.00402767	-0.08151	0.0640558	-0.0113516	0.0462259		0.0509875	0.00880507	0.00735024	0.124017	-0.0735207	-0.0210845		-0.0225592	-0.00416496	-0.0120635	-0.000129652	-0.0260055		1.67604	1.81436	3.84336	2.49428		1	1.25	1.25	1.75		4.75	8.5	4.75	2.75
2.5	2.75	2.5		frpr-17; hmc frpr-17	20	0		0.75	-0.01739	-0.1039	0.049556	0.006818	-0.01063	0.011072		0.0149359	-0.125973	-0.0291754	0.0271568	0.0148032		0.019817	0.00653368	-0.0253342	0.0548988	-0.0861162	-0.00718391		0.027552	-0.00790232	-2.95373e-05	-0.00583808	0.044795		0.793482	2.26736	2.25922	2.93925		1	1.25	1	1		8	4	2.25	2.25
2.5	3.25	3.25		flp-22; frpr-17; hmc frpr-17	42	0		1	-0.00777	0.032539	0.013965	0.008635	-0.02358	0.005921		0.00799176	-0.148997	-0.0812466	0.0444584	0.0193293		-0.037928	0.0218622	-0.0149912	-0.0449894	-0.0464369	-0.0184988		-0.308656	0.0269269	0.00178831	0.0489703	0.0268787		2.4083	1.88955	1.41981	0.946094		1.25	1.25	1.25	1		4.75	10	6	2.25
2.75	3.25	3.5						1.25	0.018081	-0.00788	0.07765	0.013615	-0.01799	0.021579		0.00137719	-0.0557838	-0.0747621	-0.0410511	-0.0926193		-0.0638504	-0.0368523	0.00921347	-0.0739409	-0.0413562	-0.00711481		-0.28214	0.0151556	0.00232709	-0.077837	-0.0237264		2.34136		0.966451			1.25		1.75			3		8.5
2.5	3	3.5						1.5	0.095675	0.035286	0.047856	-0.01931	0.029832	0.003744		-0.00786613	-0.0631133	-0.041518	-0.00143064	0.0155997		-0.189041	-0.014408	-0.0410476	-0.0187667	0.0119494	0.00643325		-0.316103	-0.0129134	0.0187741	-0.0321416	-0.00523332
3	3.25	2.75						1.75	0.00798	0.026728	0.043407	0.01639	0.077678	-0.03837		-0.00214334	-0.0760735	-0.0285655	-0.0587824	-0.0207661		-0.155613	-0.013351	-0.0403785	-0.0394933	0.0562286	-0.0218398		-0.265345	0.0431066	-0.00573397	-0.0257896	0.00396404
3	2.5	3.5						2	-0.02859	0.022219	0.097026	0.005129	-0.01291	-0.01437		-0.0386281	0.0103601	0.12652	-0.058378	0.00253481		-0.0591271	-0.100283	-0.0266609	0.0401038	-0.0170185	-0.00688646		-0.28073	0.0355605	-0.0337791	0.00258465	0.0259784
3.25	2.5	3.5						2.25	-0.01186	0.090838	0.082698	0.008301	0.248946	-0.02745		-0.0125227	0.011072	0.143384	-0.0554207	0.0258432		-0.117969	0.0445735	0.0380503	0.0681941	0.122667	-0.00779052		-0.321805	0.232771	0.01775	0.0865414	-0.0487874
3.5	3.5	3						2.5	0.520065	1.90316	1.02225	0.392754	1.38247	0.14397		0.663403	1.92984	1.16245	0.781122	0.621639		0.148729	0.699412	0.90522	0.492112	0.34016	0.169441		0.451403	1.46763	0.852473	0.161768	0.215844
3.5	2.5	2.25						2.75	0.807776	3.69538	1.35188	0.665925	2.22373	1.3634		1.42229	4.0407	1.51	1.48376	1.44514		1.20741	1.14871	3.11992	2.04825	0.924261	0.384048		1.28887	1.88536	1.93262	2.30336	0.504417
3	2.5	3						3	1.20837	3.98026	1.3906	0.675848	2.24648	2.17904		2.00113	3.93178	1.53312	1.87681	1.51014		1.46435	1.71952	3.737	2.19316	1.13962	0.703985		1.38551	2.33363	2.01862	2.93925	0.708075
3	3	1.75						3.25	1.29404	4.23412	1.67604	0.766964	2.36323	2.28719		2.1557	4.32438	1.74679	2.19636	1.75555		2.07768	1.67473	3.6094	2.25922	1.20383	0.847452		1.39359	2.26809	1.96054	2.93292	0.946094
3	3.25	3						3.5	1.42883	4.17495	1.53528	0.669008	2.4083	2.34136		1.94213	3.76506	1.81436	2.26736	1.88955		2.39816	1.61154	3.78658	2.02752	1.41981	0.945655		0.973292	2.13076	1.78739	2.79627	0.908758
3.25	3.25	3.25						3.75	1.42588	3.96987	1.49912	0.793482	2.29448	2.24654		2.24663	3.57422	1.80384	2.18537	1.74742		2.30765	1.76061	3.63792	1.73367	1.39411	0.939432		0.97209	2.0503	2.20129	2.50923	0.864791
3	3.25	2.5						4	1.36671	3.81992	1.2629	0.783743	2.0762	2.15499		2.1875	3.34627	1.70323	2.20261	1.5496		2.19781	1.69006	3.5024	1.44001	1.32506	0.966451		0.880296	1.94096	2.49428	2.26292	0.814785
3	3.25	3						4.25	1.36502	3.51482	1.28186	0.650313	1.92597	2.04456		2.10668	3.57538	1.68285	2.04044	1.46969		2.14208	1.6174	3.27464	1.38682	1.12566	0.926253		0.626986	1.85744	2.45058	2.15632	0.76111
2.75	3.5	2						4.5	1.32425	3.31198	1.09233	0.503056	1.75727	2.03911		2.05289	3.58635	1.67207	1.91425	1.40581		1.87365	1.47962	3.14836	1.22631	0.954572	0.897643		0.780785	1.70959	2.26614	1.86123	0.694333
3.5	3	2.5						4.75	1.33608	3.13529	1.05872	0.446006	1.78223	1.87		2.00983	3.54431	1.57102	1.92112	1.3987		1.80473	1.44251	2.88313	1.22458	0.80126	0.884525		0.643871	1.71616	2.18236	1.70355	0.622171
3	3.25	2.25						5	1.19283	2.82617	1.06005	0.421576	1.71713	1.8774		1.93298	3.22348	1.453	1.77629	1.20022		1.72928	1.41318	2.81345	1.24915	0.701583	0.892139		0.454144	1.58334	1.74047	1.58526	0.556782
4	2.25	2.5						5.25	1.09533	2.85225	0.98607	0.420341	1.80347	1.74054		1.87863	3.09765	1.42561	1.74329	1.25101		1.58342	1.4533	2.85277	1.35965	0.681819	0.872965		0.492994	1.63522	1.52821	1.48789	0.507396
3.75	2.25	3						5.5	1.0274	2.64884	1.07923	0.599967	1.65054	1.6001		1.91221	2.87802	1.29358	1.69328	1.09543		1.5764	1.38151	2.60578	0.987896	0.780184	0.860295		0.429399	1.5459	1.6974	1.33179	0.420388
3.5	2.5	3						5.75	1.35769	2.49715	1.24753	0.579211	1.59712	1.56705		1.8064	2.58905	1.33806	1.55543	1.04986		1.23967	1.34309	2.45733	0.830734	0.660453	0.782098		0.492283	1.51977	1.42383	1.22423	0.378618
2.75	2.25	2.5						6	1.09671	2.34891	1.00818	0.619217	1.54401	1.44752		1.6684	2.77746	1.26516	1.46639	1.06		1.12538	1.22891	2.36138	0.858959	0.460099	0.801243		0.605383	1.47231	1.15846	1.11612	0.290584
3.75	2	2.75						6.25	1.14501	2.17943	0.987958	0.485558	1.42412	1.28674		1.61841	2.53141	1.28574	1.32802	0.96886		0.885133	1.27898	2.33326	0.821464	0.426644	0.736632		0.469206	1.46272	1.6221	1.13707	0.282947
2.75	2.25	2.5						6.5	1.22271	1.98005	0.992085	0.456042	1.39288	1.1679		0.790367	2.40503	1.29387	1.37926	0.970818		0.962582	1.25244	2.20089	0.828953	0.465738	0.675171		0.503415	1.35131	1.49856	0.992614	0.211338
2.5	2.5	2.25						6.75	0.991259	2.00256	0.95152	0.545221	1.36383	1.14887		1.45359	2.37152	1.29688	1.26491	0.898347		1.07448	1.1972	2.19039	0.633202	0.401145	0.652702		0.579655	1.32739	1.16217	0.852739	0.247461
2.75	3	2.75						7	0.881256	1.96148	0.953573	0.579683	1.38238	1.07275		1.34606	2.30407	1.18812	1.23667	0.813555		0.755966	1.13446	2.1169	0.429661	0.72081	0.564307		0.583611	1.2023	0.910541	0.859082	0.243972
2.5	2.75	3						7.25	1.00902	1.74609	0.948494	0.66333	1.2118	1.01849		1.28688	2.28944	1.14841	1.17359	0.795763		0.637137	1.1485	2.01423	0.448637	0.559091	0.591551		0.516874	1.19672	0.763394	0.742777	0.381163
2.5	2.75	2.5						7.5	0.688785	1.70908	0.973578	0.603429	1.21499	1.04907		1.37607	1.90763	1.14114	1.09751	0.784262		0.561962	1.04906	1.81215	0.735616	0.65791	0.535728		0.497041	1.18951	0.665588	0.734886	0.380361
2.75	3	2.75						7.75	0.458132	1.73963	0.857142	0.591364	1.31614	1.07495		1.63032	2.01772	1.16997	0.95192	0.691624		0.523953	1.09273	1.80377	0.647562	0.61118	0.643663		0.28209	1.14628	0.917101	0.918162	0.336873
	2.75	2.75						8	0.447952	1.92405	0.808617	0.574602	1.27516	0.983401		1.50339	1.73929	1.12728	0.815535	0.6667		0.38087	0.995024	1.95852	0.717637	0.55806	0.616562		0.258702	1.10111	0.922176	0.733319	0.346281
	3.25	2.5						8.25	0.424148	1.33135	0.773992	0.447081	1.18189	0.98504		1.23793	1.37014	1.23895	0.697015	0.690195		0.303437	0.998459	1.7586	0.640662	0.77574	0.51237		0.366178	1.06439	0.874123	0.615942	0.382071
	2.75	2.5						8.5	0.100035	1.39671	0.622834	0.547041	1.15166	1.01255		1.40055	1.51779	1.03545	0.723915	0.65604		0.214617	0.984874	1.5183	0.614817	0.701505	0.655206		0.330482	0.950295	0.793644	0.73372	0.399607
	2.5	2.5						8.75	0.34984	1.39993	0.560962	0.548867	1.17703	0.871553		1.38182	1.4941	0.948876	0.723612	0.72327		0.104184	0.977891	1.49315	0.833046	0.698287	0.614245		0.308193	1.00955	0.802367	0.560276	0.353074
	2.75	2.75						9	0.351348	0.912758	0.552918	0.560515	1.1319	0.831852		1.34983	1.20842	0.862661	0.396885	0.606304		0.106077	0.99425	1.30241	0.648965	0.232249	0.480042		0.25463	0.968441	0.878523	0.555817	0.348082
	2.75	1.75						9.25	0.270614	0.860984	0.590688	0.527409	1.17791	0.937089		1.15922	1.3404	0.911434	0.623069	0.753204		0.229884	0.942812	1.22649	0.598851	0.715903	0.498473		0.147749	0.941661	0.87687	0.572467	0.290952
	2.5	3						9.5	0.463193	0.864127	0.538755	0.596949	1.14939	0.815361		1.0523	1.33325	1.03545	0.888691	0.754737		0.247394	0.983713	1.52287	0.44765	0.696095	0.552937		0.193672	0.98756	0.976564	0.540847	0.116821
	3	3						9.75	0.448981	0.873098	0.366394	0.445568	1.08995	0.802462		1.05695	1.15854	0.888628	0.948305	0.672202		0.212788	0.94156	1.45887	0.564616	0.626105	0.584699		-0.00788527	0.863208	0.893753	0.578987	0.165688
	2.25	2.75						10	0.404807	0.829231	0.362739	0.431087	1.01405	0.790342		0.555977	1.30191	1.05878	0.900596	0.721699		0.348157	0.936264	1.33158	0.493118	0.615524	0.659703		-0.0783332	0.832862	0.77199	0.472317	0.252117
	2.5	2.75						10.25	0.399195	1.03342	0.368341	0.580055	0.821622	0.812503		0.876562	0.94935	0.924224	0.885241	0.714553		0.375654	0.933192	1.30217	0.368304	0.595193	0.656584		-0.0699167	0.82279	0.697462	0.517686	0.302837
	2.5	2.5						10.5	0.389369	1.01311	0.443328	0.581676	1.04524	0.798475		0.766421	1.26612	0.799782	0.855213	0.479407		0.361246	0.961282	1.17234	0.348748	0.451562	0.626279		0.00971055	0.78394	0.713017	0.483007	0.30514
	3	2.5						10.75	0.405434	0.825944	0.562827	0.489903	0.976194	0.662316		0.894079	1.05546	0.810822	0.858726	0.490261		0.224493	0.953672	0.962795	0.357631	0.373615	0.56265		-0.0197149	0.749499	0.735748	0.375088	0.276634
	2.5	2.75						11	0.486863	0.850077	0.51875	0.521204	0.978993	0.638873		0.813437	1.0916	0.823052	0.874511	1.0602		0.16511	0.861762	1.04264	0.389031	0.254712	0.453308		-0.135581	0.720452	0.949962	0.473194	0.295362
	2.75	2.5						11.25	0.514082	0.702963	0.390338	0.39028	0.910292	0.581606		1.04752	1.15925	1.01627	0.76545	1.1494		0.20218	0.870613	1.15982	0.160864	0.191206	0.620741		-0.333298	0.664898	0.921226	0.545091	0.280037
	2.5	2.5						11.5	0.54038	0.616309	0.325215	0.439809	0.817109	0.475939		0.789142	1.54335	0.893204	0.876723	1.27499		0.213679	0.909248	1.13305	0.249305	0.156581	0.609417		-0.398781	0.605218	0.820352	0.534252	0.275524
	2.5	2						11.75	0.565416	0.577315	0.303278	0.337033	0.85025	0.454852		0.825631	1.47683	0.919291	0.782126	1.20155		0.0183062	0.885341	0.909731	0.181842	0.123052	0.628873		-0.203805	0.628674	0.855315	0.452385	0.162656
		2.75						12	0.656497	0.544848	0.346965	0.275877	0.865094	0.535061		0.677195	1.42611	0.82855	0.730019	1.27458		-0.0433192	0.882031	0.851786	0.379577	0.0472367	0.601055		-0.114482	0.615743	0.904857	0.46993	0.228543
		2.75						12.25	0.52735	0.557422	0.254887	0.204777	0.798358	0.540982		0.775436	0.886119	0.755593	0.637072	1.31009		-0.173663	0.871302	1.07709	0.272393	0.0427235	0.496014		-0.462584	0.657271	0.584299	0.499572	0.197431
		2.75						12.5	0.474187	0.54064	0.245263	0.353351	0.756705	0.547907		0.650209	0.797113	0.718288	0.629256	1.09431		-0.0250781	0.867613	1.02295	0.116856	0.0700801	0.448451		-0.392214	0.63704	0.564245	0.466115	0.240734
		3.25						12.75	0.549969	0.55658	0.194445	0.387829	0.696815	0.596297		0.797253	0.850571	0.587104	0.611063	1.2049		-0.0929058	0.81539	0.825759	0.0515025	0.0536038	0.454694		-0.308669	0.548903	0.522335	0.407118	0.17722
		2.75						13	0.47307	0.74664	0.178117	0.326238	0.750276	0.509209		0.657258	1.08639	0.601778	0.611607	1.19358		-0.134318	0.777088	0.8198	0.105825	0.170272	0.374394		-0.294202	0.56854	0.496001	0.372597	0.192392
		2.5						13.25	0.394351	0.507791	0.125644	0.369734	0.692815	0.489645		0.724419	0.898836	0.60825	0.520303	1.11114		-0.212006	0.737866	0.729649	0.256882	0.119297	0.425444		-0.366421	0.521132	0.872918	0.336369	0.257562
		2.75						13.5	0.322389	0.372459	0.129981	0.354205	0.543085	0.44679		0.80184	0.922912	0.641042	0.542912	0.874317		-0.0442257	0.721286	0.737933	0.231839	-0.00701747	0.533893		-0.697548	0.546855	0.67529	0.374603	0.23021
								13.75	0.277456	0.369601	0.132243	0.208343	0.476728	0.449209		0.916005	0.586837	0.637092	0.490097	0.785103		-0.171166	0.717722	0.706125	0.0916687	0.285659	0.537788		-0.435563	0.601123	0.687406	0.311717	0.224332
								14	-0.17115	0.378952	0.161393	0.28737	0.455502	0.4149		0.830597	0.65447	0.467806	0.414692	0.732687		-0.15512	0.70928	0.555111	0.208849	0.194471	0.513168		-0.738713	0.661275	0.488578	0.248607	0.2164
								14.25	0.233332	0.418215	0.130955	0.196871	0.407269	0.3427		0.668141	0.531049	0.519043	0.348304	0.677167		-0.0490921	0.672305	0.522317	0.10746	0.204958	0.40455		-0.499262	0.61396	0.330766	0.234046	0.209297
								14.5	0.17608	0.322336	0.146121	0.18884	0.417836	0.383781		0.731891	0.45243	0.514006	0.332892	0.56772		-0.00484907	0.572404	0.572515	0.377429	0.324745	0.385217		-0.664503	0.524658	0.112912	0.198042	0.194803
								14.75	0.248375	0.215565	0.088256	0.191565	0.548667	0.382715		0.701276	0.758976	0.461856	0.273859	0.572968		-0.188946	0.518606	0.533508	0.315181	0.328132	0.374029		-0.653423	0.495753	0.0737374	0.220298	0.203449
								15	0.251285	0.197831	0.176971	0.190773	0.593975	0.364136		0.664927	0.505581	0.471353	0.237702	0.481685		-0.146102	0.517215	0.54917	0.224031	0.227147	0.513786		-0.72091	0.49489	-0.0306862	0.272037	0.140299
								15.25	0.265208	0.253876	0.138609	0.135746	0.665489	0.324435		0.533846	0.585996	0.291363	0.29238	0.53419		-0.146691	0.50012	0.527982	0.0964101	0.206682	0.367049		-0.481848	0.596386	-0.136582	0.344018	0.144943
								15.5	0.309177	0.188194	0.154337	0.060871	0.531322	0.271029		0.54041	0.600881	0.554258	0.356114	0.441158		0.0782935	0.452685	0.470972	-0.0153703	0.176704	0.380049		-0.881445	0.619661	0.0941492	0.201503	0.147131
								15.75	0.245552	0.062276	0.139508	0.210937	0.105514	0.250381		0.723795	0.698657	0.606947	0.25681	0.508023		0.0443081	0.440348	0.191095	-0.0971446	0.16268	0.352283		-0.912435	0.560957	0.359852	0.142394	0.181844
								16	0.223289	0.071151	0.077441	0.185178	-0.05174	0.235179		0.690218	0.567923	0.572284	0.242043	0.43011		0.0792955	0.438013	0.12816	-0.0127384	0.135726	0.32776		-0.785075	0.558605	0.158416	0.22082	0.148152
								16.25	0.351314	0.012566	0.105812	0.24623	-0.00566	0.214854		0.814856	0.569007	0.510372	0.275862	0.305432		-0.0188758	0.401641	0.10759	0.0751513	-0.0339756	0.334997		-0.65769	0.554998	0.195102	0.168138	0.0355349
								16.5	0.408262	-0.0316	-0.03164	0.18469	0.329486	0.25468		0.732903	0.295646	0.539588	0.248223	0.31939		0.161388	0.348804	0.391603	0.414711	0.069673	0.281066		-0.638193	0.508137	-0.0128943	-0.0241759	0.130618
								16.75	0.335627	0.022696	0.060476	0.213703	0.283354	0.245552		0.555546	0.265632	0.467092	0.189329	0.260155		0.348396	0.382765	0.172589	0.282621	0.0160685	0.293552		-0.543724	0.505108	-0.0396521	0.0959902	0.222995
								17	0.334969	-0.09719	0.138759	0.176035	0.40638	0.315531		0.551557	0.204148	0.397339	0.110777	0.141045		0.291716	0.368125	0.206151	0.32716	0.0427625	0.294324		-0.349782	0.479648	0.0160432	0.0824933	0.298456
								17.25	0.320668	-0.00566	0.110837	0.209641	0.325819	0.286714		-0.267947	0.107747	0.407636	0.232792	0.219695		0.232413	0.394894	0.389266	0.391072	0.0513298	0.267596		-0.520995	0.549624	0.0213611	0.115401	0.187225
								17.5	0.280069	0.028173	0.082728	0.259735	0.468889	0.331915		0.635371	-0.115682	0.352072	0.253051	0.102036		0.317384	0.36129	0.417717	0.448569	0.0263554	0.267883		-0.383564	0.524024	-0.159375	0.0987045	0.0198387
								17.75	0.333129	0.014376	0.053481	0.186152	0.559685	0.356639		0.629807	-0.176875	0.407902	0.146246	0.00622722		0.00758733	0.352599	0.395179	0.236329	-0.00732066	0.33624		-0.504654	0.487682	-0.0637901	0.00764015	0.0949894
								18	0.338092	0.061721	0.108373	0.152478	0.570256	0.35491		0.462888	0.0132401	0.527395	0.162739	0.00471602		0.0840028	0.319799	0.357851	0.226972	0.0663205	0.271344		-0.423281	0.507848	-0.134168	0.031873	0.183598
								18.25	0.344491	0.086456	-0.03177	0.157259	0.554667	0.290377		0.478738	0.244177	0.476402	0.189064	-0.0148329		0.00823937	0.312705	0.553692	0.240055	0.0980562	0.257415		-0.550783	0.453701	-0.0572548	-0.131741	0.191965
								18.5	0.385913	0.039382	-0.01296	0.109903	0.450509	0.34777		0.466541	0.238369	0.560344	0.178151	-0.0797926		0.0249697	0.282413	0.558376	0.32688	0.0992213	0.249479		-0.457943	0.455494	0.0748108	-0.104029	0.172125
								18.75	0.390908	0.161172	0.07225	0.180366	0.371669	0.349195		0.42227	0.132632	0.426733	0.203642	-0.171813		-0.0296106	0.279101	0.363971	0.172021	0.056601	0.209504		-0.105819	0.422112	0.0409338	-0.136787	0.1593
								19	0.397455	0.199863	0.030517	0.171685	0.397624	0.25357		0.491305	0.126387	0.357507	0.238308	-0.118101		0.0443081	0.329971	0.325322	0.104035	0.253209	0.242852		-0.233632	0.491513	0.153312	-0.144137	0.138118
								19.25	0.316294	0.246461	0.017733	0.074063	0.480332	0.250972		0.410751	0.0420243	0.365891	0.173146	-0.111089		-0.156392	0.306969	0.328259	0.27844	0.275051	0.1943		-0.389137	0.462925	0.150568	-0.215156	0.0720969
								19.5	0.34419	0.214835	-0.02528	0.064032	0.423266	0.288022		0.322052	-0.168413	0.492043	0.168742	-0.0596109		-0.0344293	0.273175	0.287221	0.213135	0.095648	0.237679		-0.616318	0.44087	0.234778	-0.220678	0.0743821
								19.75	0.344274	0.269705	-0.00139	0.027904	0.463277	0.248858		0.490044	-0.159578	0.526984	0.15925	-0.0600054		0.148745	0.239977	0.105796	0.175291	0.0640509	0.282869		-0.667399	0.433495	0.243316	-0.273006	0.0381116
								20	0.276934	0.162855	-0.00023	-0.05768	0.488415	0.235493		0.472054	0.0970848	0.410408	0.0952699	-0.0365035		0.0631695	0.188787	0.213338	0.0786154	0.0680054	0.280758		-0.83922	0.414814	0.0775499	-0.248418	0.066128
[truncated: 3 more columns]

## Sheet: Fig. S6
a							b
wild-type	inx-10	inx-11	inx-7	inx-1	unc-7			wild-type							unc-9 (no aBoc)						unc-9 (aBoc)						AVL ΔFmax/F0				AVL rise (s)				AVL half-decay (s)
1	0.9	1	1	1	0.9		time (s)	cycle1	cycle2	cycle3	cycle4	cycle5	cycle6		cycle1	cycle2	cycle3	cycle4	cycle5		cycle1	cycle2	cycle3	cycle4	cycle5		wild-type	unc-9 (no aBoc)	unc-9 (aBoc)		wild-type	unc-9 (no aBoc)	unc-9 (aBoc)		wild-type	unc-9 (no aBoc)	unc-9 (aBoc)
1	1	1	1	1	0.9		0	-0.03899	-0.04767	-0.15305	-0.00887	0.026308	0.005473		0.0389733	-0.00156764	-0.062138	0.00730227	-0.0348177		-0.0480833	0.0417353	-0.0799953	-0.0440215	-0.0478212		1.42883	2.2664	2.44601		1.25	1	1		4	2.75	2.75
1	1	1	1	0.8	0.9		0.25	0.004357	0.006533	-0.11662	-0.01545	-0.04356	0.015193		-0.0136759	0.0108581	-0.0169865	0.0194937	0.0136387		-0.0116011	-0.029976	-0.0613066	-0.0620813	-0.105019		4.23413	2.01561	4.17556		1	1.25	1.25		3.25	4	2
1							0.5	-0.0215	-0.05469	-0.02521	-0.01526	-0.03802	-0.0155		-0.0141957	0.0154299	-0.014077	-0.0235861	0.0385865		-0.00689606	-0.0107648	-0.0202461	-0.00779037	-0.0650756		1.67604	3.06802	3.10603		1	1.5	1.25		4.75	4	3.25
1							0.75	-0.01739	-0.1039	0.049556	0.006818	-0.01063	0.011072		0.0557061	0.00932717	0.0172748	-0.046204	-0.0242095		0.0079285	-0.0318683	-0.038014	-0.00697229	-0.0947745		0.793482	3.11953	3.12869		1	1	1.25		8	5	4.5
1							1	-0.00777	0.032539	0.013965	0.008635	-0.02358	0.005921		-0.0317949	0.0349966	0.0759404	-0.0258177	-0.0836738		-0.0810662	0.00669	-0.107647	0.00748049	-0.0151279		2.4083	2.84607	3.71689		1.25	1.25	1.25		4.75	2.25	4.75
							1.25	0.018081	-0.00788	0.07765	0.013615	-0.01799	0.021579		-0.0772411	0.0123366	0.0286408	0.00860084	-0.126919		-0.120149	-0.0057498	-0.0902532	0.00728217	-0.0057725		2.34136				1.25				3
							1.5	0.095675	0.035286	0.047856	-0.01931	0.029832	0.003744		-0.00397282	-0.0563143	-0.0580865	-0.0849469	-0.15929		-0.087048	-0.0639351	-0.113877	-0.0806121	-0.0183493
							1.75	0.00798	0.026728	0.043407	0.01639	0.077678	-0.03837		0.00884912	-0.0107637	-0.0125135	-0.0521295	-0.0792493		-0.13495	-0.135358	-0.101878	0.0523635	-0.013287
							2	-0.02859	0.022219	0.097026	0.005129	-0.01291	-0.01437		-0.0540477	0.0107323	-0.0102023	-0.0267506	-0.0878585		-0.201862	-0.182419	-0.0447615	-0.0518181	0.0480586
							2.25	-0.01186	0.090838	0.082698	0.008301	0.248946	-0.02745		0.0913996	-0.025035	0.0521479	-0.02404	-0.189022		0.0479808	-0.171226	0.103022	-0.0633952	0.00447805
							2.5	0.520065	1.90316	1.02225	0.392754	1.38247	0.14397		0.810146	0.543875	0.761615	1.14916	0.491499		1.93162	0.606134	1.83412	1.07012	0.94275
							2.75	0.807776	3.69538	1.35188	0.665925	2.22373	1.3634		1.91264	0.866735	2.28549	2.90213	1.6234		2.29633	1.94637	2.7631	1.883	2.08776
							3	1.20837	3.98026	1.3906	0.675848	2.24648	2.17904		2.15412	0.94345	3.00107	2.95099	2.43724		2.3064	3.32707	3.0874	2.90629	3.26642
							3.25	1.29404	4.23412	1.67604	0.766964	2.36323	2.28719		2.2664	1.47943	3.02066	3.11953	2.8242		2.44601	4.04379	2.97022	3.01646	3.66677
							3.5	1.42883	4.17495	1.53528	0.669008	2.4083	2.34136		1.65743	2.01561	3.06664	2.9588	2.84607		2.02386	4.17556	3.10603	3.12869	3.71689
							3.75	1.42588	3.96987	1.49912	0.793482	2.29448	2.24654		1.54595	1.98086	3.06802	2.65656	2.68809		1.76976	3.86256	2.88243	3.11589	3.40266
							4	1.36671	3.81992	1.2629	0.783743	2.0762	2.15499		1.62394	1.99943	3.05255	2.61946	2.68647		1.68197	3.37843	2.41265	3.03163	3.21275
							4.25	1.36502	3.51482	1.28186	0.650313	1.92597	2.04456		1.82402	1.91513	2.81343	2.31749	2.4205		1.46736	2.96787	2.19649	2.79	2.93686
							4.5	1.32425	3.31198	1.09233	0.503056	1.75727	2.03911		1.87464	1.71855	2.64259	2.23402	2.24448		1.56072	2.71204	2.40036	2.70211	2.81615
							4.75	1.33608	3.13529	1.05872	0.446006	1.78223	1.87		1.85917	1.6953	2.41353	1.97793	2.03253		1.61409	2.41463	2.26459	2.16999	2.67439
							5	1.19283	2.82617	1.06005	0.421576	1.71713	1.8774		1.68087	1.66931	2.43196	1.94636	1.74561		1.40851	2.21354	2.05506	1.9529	2.55985
							5.25	1.09533	2.85225	0.98607	0.420341	1.80347	1.74054		1.46402	1.86151	2.25272	1.84038	1.59857		1.24381	2.11088	1.98497	1.8927	2.418
							5.5	1.0274	2.64884	1.07923	0.599967	1.65054	1.6001		1.30619	1.75045	1.93642	1.86618	1.55362		1.3842	1.65658	1.85697	2.00633	2.25234
							5.75	1.35769	2.49715	1.24753	0.579211	1.59712	1.56705		1.21438	1.67135	1.8473	1.81106	1.33687		1.36623	1.67949	1.69375	1.92652	2.28796
							6	1.09671	2.34891	1.00818	0.619217	1.54401	1.44752		1.08267	1.84349	1.84195	1.67709	1.15924		1.21503	1.53589	1.59321	1.93419	2.06062
							6.25	1.14501	2.17943	0.987958	0.485558	1.42412	1.28674		0.850072	1.60985	1.83885	1.66982	1.34741		1.17368	1.45526	1.56323	1.92231	2.05239
							6.5	1.22271	1.98005	0.992085	0.456042	1.39288	1.1679		0.832028	1.4458	1.81092	1.63104	1.41029		0.903384	1.31992	1.5932	1.93181	1.98777
							6.75	0.991259	2.00256	0.95152	0.545221	1.36383	1.14887		0.710615	1.41039	1.82257	1.8128	1.06531		0.935658	1.27474	1.46937	1.83194	1.89201
							7	0.881256	1.96148	0.953573	0.579683	1.38238	1.07275		0.558806	1.15114	1.71992	1.87286	0.919677		0.928139	1.28001	1.54709	1.78636	1.82016
							7.25	1.00902	1.74609	0.948494	0.66333	1.2118	1.01849		0.646085	1.24845	1.63564	2.02013	0.922209		0.729036	1.26292	1.51956	1.59445	1.74652
							7.5	0.688785	1.70908	0.973578	0.603429	1.21499	1.04907		0.673461	0.981136	1.61635	2.10398	1.22153		0.872033	1.25145	1.45891	1.61375	1.67055
							7.75	0.458132	1.73963	0.857142	0.591364	1.31614	1.07495		0.49987	0.966561	1.46842	1.97478	1.18187		0.630702	1.34589	1.31668	1.59187	1.7519
							8	0.447952	1.92405	0.808617	0.574602	1.27516	0.983401		0.453013	0.817294	1.44011	1.76724	0.774441		0.502435	1.31216	1.19712	1.48978	1.86932
							8.25	0.424148	1.33135	0.773992	0.447081	1.18189	0.98504		0.549796	0.761153	1.4313	1.44185	0.879763		0.448693	1.27664	1.25064	1.47671	1.62329
							8.5	0.100035	1.39671	0.622834	0.547041	1.15166	1.01255		0.48133	0.812838	1.47044	1.33582	0.978288		0.442522	1.15855	1.45045	1.61024	1.5896
							8.75	0.34984	1.39993	0.560962	0.548867	1.17703	0.871553		0.492048	0.647623	1.30588	1.19577	1.1884		0.370149	1.04899	1.35761	1.53366	1.6022
							9	0.351348	0.912758	0.552918	0.560515	1.1319	0.831852		0.47784	0.653788	1.24789	1.17364	1.29852		0.682623	1.0345	0.967867	1.49096	1.50751
							9.25	0.270614	0.860984	0.590688	0.527409	1.17791	0.937089		0.672694	0.711995	1.19112	1.28156	1.30583		0.343692	0.871994	1.0117	1.5168	1.34378
							9.5	0.463193	0.864127	0.538755	0.596949	1.14939	0.815361		0.568807	0.652226	1.18644	1.22361	1.08005		0.232259	0.915211	1.17423	1.48335	1.47716
							9.75	0.448981	0.873098	0.366394	0.445568	1.08995	0.802462		0.575317	0.593683	1.23702	1.14455	0.85039		0.341398	0.793936	1.12959	1.3301	1.34939
							10	0.404807	0.829231	0.362739	0.431087	1.01405	0.790342		0.538732	0.517629	1.11736	1.06913	0.743896		0.314847	1.03961	1.20597	1.27162	1.42865
							10.25	0.399195	1.03342	0.368341	0.580055	0.821622	0.812503		0.454597	0.493397	1.04282	0.976101	0.695093		0.38722	0.971326	1.05436	1.1142	1.33854
							10.5	0.389369	1.01311	0.443328	0.581676	1.04524	0.798475		0.397344	0.485647	1.0238	0.957026	0.729663		0.488036	0.774919	0.769916	1.10173	1.22529
							10.75	0.405434	0.825944	0.562827	0.489903	0.976194	0.662316		0.434572	0.525263	1.03165	0.916556	0.639173		0.356578	0.892826	0.808444	0.890848	1.26874
							11	0.486863	0.850077	0.51875	0.521204	0.978993	0.638873		0.316625	0.574777	0.951629	0.982039	0.610494		0.466355	0.860479	0.866956	0.842259	1.21414
							11.25	0.514082	0.702963	0.390338	0.39028	0.910292	0.581606		0.271748	0.503662	0.990622	0.972332	0.498749		0.347097	0.761377	0.910376	0.770255	1.23036
							11.5	0.54038	0.616309	0.325215	0.439809	0.817109	0.475939		0.150584	0.43974	0.898837	0.873274	0.293302		0.434909	0.750184	0.847663	0.716832	1.1908
							11.75	0.565416	0.577315	0.303278	0.337033	0.85025	0.454852		0.220114	0.575522	0.824441	0.793696	0.306976		0.412424	0.660441	0.876581	0.69374	1.12541
							12	0.656497	0.544848	0.346965	0.275877	0.865094	0.535061		0.237095	0.502142	0.834107	0.867185	0.252829		0.192845	0.712712	0.872064	0.836941	1.05839
							12.25	0.52735	0.557422	0.254887	0.204777	0.798358	0.540982		0.460315	0.402264	0.932146	0.87074	0.310041		0.0769916	0.600185	0.911297	0.885729	1.12281
							12.5	0.474187	0.54064	0.245263	0.353351	0.756705	0.547907		0.404671	0.348115	0.822225	0.872997	0.210716		0.0572019	0.548296	0.90629	0.950407	1.05493
							12.75	0.549969	0.55658	0.194445	0.387829	0.696815	0.596297		0.397196	0.30118	0.851768	0.820272	0.210476		-0.112134	0.523425	0.690025	0.790782	0.954463
							13	0.47307	0.74664	0.178117	0.326238	0.750276	0.509209		0.316477	0.29471	0.845922	0.703955	0.25091		-0.00472085	0.608399	0.651813	0.497351	1.06831
							13.25	0.394351	0.507791	0.125644	0.369734	0.692815	0.489645		0.3141	0.239293	0.815712	0.769489	0.302471		0.0117824	0.611683	0.709318	0.489492	1.09493
							13.5	0.322389	0.372459	0.129981	0.354205	0.543085	0.44679		0.175683	0.240027	0.814448	0.697828	0.451732		0.00038618	0.622893	0.687982	0.440419	1.11946
							13.75	0.277456	0.369601	0.132243	0.208343	0.476728	0.449209		0.182787	0.32363	0.737659	0.574312	0.508264		-0.019971	0.659134	0.78344	0.658302	1.0391
							14	-0.17115	0.378952	0.161393	0.28737	0.455502	0.4149		0.302343	0.319551	0.724512	0.69595	0.554655		-0.0202547	0.589332	0.797366	0.529119	0.986854
							14.25	0.233332	0.418215	0.130955	0.196871	0.407269	0.3427		0.238109	0.236419	0.70008	0.597662	0.48998		0.133405	0.594805	0.649483	0.474543	1.02181
							14.5	0.17608	0.322336	0.146121	0.18884	0.417836	0.383781		0.208678	0.293096	0.688551	0.629798	0.620956		0.053277	0.684387	0.509166	0.534648	0.9108
							14.75	0.248375	0.215565	0.088256	0.191565	0.548667	0.382715		0.154742	0.328464	0.615189	0.665187	0.630258		-0.0555074	0.595917	0.524719	0.67304	0.996966
							15	0.251285	0.197831	0.176971	0.190773	0.593975	0.364136		0.345685	0.314036	0.526939	0.616749	0.563997		0.0448599	0.56161	0.622018	0.592942	0.949584
							15.25	0.265208	0.253876	0.138609	0.135746	0.665489	0.324435		0.310808	0.193889	0.590907	0.569862	0.593143		-0.0456007	0.482779	0.452884	0.548518	0.853962
							15.5	0.309177	0.188194	0.154337	0.060871	0.531322	0.271029		0.431726	0.263934	0.568949	0.561188	0.518752		-0.0328568	0.621552	0.443662	0.528153	0.912383
							15.75	0.245552	0.062276	0.139508	0.210937	0.105514	0.250381		0.421775	0.217765	0.58158	0.673193	0.527028		0.0198685	0.391025	0.460495	0.435189	0.92542
							16	0.223289	0.071151	0.077441	0.185178	-0.05174	0.235179		0.384745	0.289541	0.5063	0.58813	0.42833		0.0677469	0.444917	0.392919	0.459223	0.961316
							16.25	0.351314	0.012566	0.105812	0.24623	-0.00566	0.214854		0.431107	0.229342	0.519556	0.45202	0.426904		-0.0820592	0.452919	0.398271	0.421864	0.96687
							16.5	0.408262	-0.0316	-0.03164	0.18469	0.329486	0.25468		0.355809	0.165346	0.495383	0.45183	0.388616		-0.200396	0.345322	0.328682	0.45512	0.96049
							16.75	0.335627	0.022696	0.060476	0.213703	0.283354	0.245552		0.360685	0.165766	0.545184	0.515965	0.253335		-0.251324	0.313943	0.335084	0.398487	0.765149
							17	0.334969	-0.09719	0.138759	0.176035	0.40638	0.315531		0.332492	0.104193	0.513873	0.52561	0.330111		-0.229146	0.280713	0.342579	0.390058	0.644866
							17.25	0.320668	-0.00566	0.110837	0.209641	0.325819	0.286714		0.210015	0.242344	0.446561	0.55264	0.337547		-0.198599	0.331975	0.396876	0.378357	0.622764
							17.5	0.280069	0.028173	0.082728	0.259735	0.468889	0.331915		0.210411	0.141072	0.415549	0.511451	0.267915		-0.236381	0.276496	0.263235	0.286856	0.594055
							17.75	0.333129	0.014376	0.053481	0.186152	0.559685	0.356639		0.179124	0.186905	0.336462	0.441719	0.267648		-0.170463	0.232363	0.172453	0.348472	0.673594
							18	0.338092	0.061721	0.108373	0.152478	0.570256	0.35491		0.328977	0.13349	0.43843	0.431242	0.24366		-0.0702374	0.126039	0.304885	0.478374	0.703539
							18.25	0.344491	0.086456	-0.03177	0.157259	0.554667	0.290377		0.182242	0.164371	0.458566	0.477966	0.236796		0.00215945	0.196639	0.129695	0.435164	0.608687
							18.5	0.385913	0.039382	-0.01296	0.109903	0.450509	0.34777		0.152712	0.131351	0.448559	0.437143	0.268608		0.0691655	0.181611	0.213744	0.318637	0.659631
							18.75	0.390908	0.161172	0.07225	0.180366	0.371669	0.349195		0.165534	0.0502535	0.357182	0.474511	0.313039		0.0880568	0.21305	0.177043	0.293512	0.757755
							19	0.397455	0.199863	0.030517	0.171685	0.397624	0.25357		0.0812758	0.0186701	0.345884	0.420854	0.231945		0.175325	0.230241	0.264084	0.247426	0.859239
							19.25	0.316294	0.246461	0.017733	0.074063	0.480332	0.250972		0.00100249	0.0240388	0.330902	0.382615	0.220884		0.201073	0.242732	0.320596	0.232738	0.843668
							19.5	0.34419	0.214835	-0.02528	0.064032	0.423266	0.288022		-0.0509041	0.0488169	0.333444	0.414147	0.236783		0.300235	0.177903	0.133493	0.37444	0.889247
							19.75	0.344274	0.269705	-0.00139	0.027904	0.463277	0.248858		-0.0939987	-0.0210713	0.253542	0.359544	0.194844		0.209041	0.167406	0.135723	0.491661	0.872295
							20	0.276934	0.162855	-0.00023	-0.05768	0.488415	0.235493		-0.0631072	0.0206624	0.298802	0.260764	0.156795		0.122978	0.115398	0.177359	0.425025	0.84595

## Sheet: Fig. S7
b				c
	spike	no spike			wild-type											nmur-3										srd-32									npr-23						T11F9.1						frpr-4
wild-type	33	0		time (s)	cycle1	cycle2	cycle3	cycle4	cycle5	cycle6	cycle7	cycle8	cycle9	cycle10		cycle1	cycle2	cycle3	cycle4	cycle5	cycle6	cycle7	cycle8	cycle9		cycle1	cycle2	cycle3	cycle4	cycle5	cycle6	cycle7	cycle8		cycle1	cycle2	cycle3	cycle4	cycle5		cycle1	cycle2	cycle3	cycle4	cycle5		cycle1	cycle2	cycle3
nmur-3	21	0		0	0.058949	-0.06893	0.078051	0.011358	0.060069	-0.0737	-0.04943	0.1148	-6.9e-06	-0.02194		-0.0702445	0.00950724	0.00047129	0.000908347	-0.0475443	0.188328	0.0575993	0.0681145	0.0373448		0.0574175	0.0733303	0.0938894	-0.00544222	0.0380903	0.0207022	0.0680882	-0.225044		-0.0559847	-0.0798479	0.30618	-0.127002	-0.100267		-0.0184818	-0.119879	0.067855	0.0203011	0.0172513		0.0144872	0.231765	0.0860976
srd-32	25	0		0.25	-0.1434	0.014136	0.096196	0.053054	0.075513	-0.0763	-0.06798	0.099527	-0.00842	-0.04473		-0.00819205	-0.000934773	-0.0147498	0.036867	-0.00361418	-0.0325095	0.158959	0.0676645	0.0718047		0.0338252	0.00517796	0.10127	0.000571394	-0.0466634	0.0610542	-0.0506604	-0.160109		0.011462	-0.145616	0.069598	0.0135336	-0.0683997		-0.00214532	0.00781984	0.0326725	-0.0397941	-0.000872741		0.0439644	0.263267	0.0578071
npr-23	23	0		0.5	-0.09323	0.070683	0.049333	-0.02732	0.020293	-0.1003	-0.05194	0.045556	-0.02612	0.007537		-0.0748958	-0.0108001	-0.0153996	0.0356639	0.0625629	0.00799836	0.187691	0.0115225	0.0716844		0.0280022	0.0165446	0.0966496	-0.0224042	-0.103999	0.037085	-0.0362463	-0.0571401		-0.000938702	-0.102436	-0.0233648	-0.0112313	-0.0594801		-0.0187508	0.0225289	-0.0548079	-0.108156	-0.0410429		0.0363419	0.453942	0.0442459
T11F9.1	19	1		0.75	-0.08043	0.063956	0.011532	-0.09814	0.007656	-0.22091	0.057444	0.093985	-0.03151	-0.01778		-0.231571	0.0290231	-0.0302862	-0.00884609	0.0614769	0.0926076	0.125637	0.0549305	0.0652692		0.0102329	-0.0379138	0.0387009	-0.0604771	-0.00623031	0.0236632	-0.0481069	-0.0385171		-0.0173407	-0.089354	0.241339	0.0275183	0.104371		0.0191971	0.0747841	-0.108334	-0.15573	0.0316632		0.0467606	0.587531	-0.113386
frpr-4	21	0		1	0.083946	0.06616	-0.17384	-0.03877	0.005978	-0.14054	0.085787	0.05114	-0.03671	-0.04936		0.103707	0.0156915	0.0158183	-0.0372462	0.0520554	0.141195	0.116955	-0.0258408	0.0156058		-0.0428418	-0.0458114	-0.0044282	-0.071572	-0.0246023	0.0622516	0.0391205	-0.017521		-0.0858725	-0.10066	-0.0367552	0.0233299	-0.0507287		0.064551	0.12047	0.0405882	-0.1948	0.0236407		-0.00196282	0.626368	0.0538134
frpr-17	10	46		1.25	-0.07432	0.000918	-0.08373	-0.04989	0.012107	-0.1342	-0.01407	-0.0041	-0.04649	-0.09355		0.18216	-0.105932	0.025459	0.000600824	0.0193919	0.0799208	0.0135923	-0.387929	-0.0357823		0.0196193	-0.0396114	-0.0570079	-0.103771	-0.134063	0.0485448	0.0284774	-0.143525		-0.0356029	0.0862349	0.0810394	-0.0687725	0.0849811		0.00959142	0.0988589	0.0437964	-0.240679	-0.0177698		-0.0191979	0.827843	0.00343271
nmur-3 frpr-17	14	35		1.5	0.032072	-0.00201	0.046135	-0.03766	-0.01041	-0.21979	0.071187	0.054549	-0.05561	-0.0572		0.21622	-0.0294018	0.00757355	0.0145527	-0.0444084	0.113216	-0.0548453	0.0588578	-0.108487		-0.0637161	0.0161191	-0.0596335	-0.0377013	0.0294554	0.0648717	-0.00693681	0.00786904		-0.106449	0.205934	-0.0569276	-0.044106	0.092747		0.0326112	0.0425099	-0.0109848	-0.190875	0.00569066		0.00613243	0.412047	0.0522859
srd-32; frpr-17	8	39		1.75	-0.02089	0.130332	-0.10188	0.078941	-0.02841	-0.17137	0.091794	-0.03291	-0.04636	-0.11428		0.123184	0.035373	0.000808151	-0.0303727	-0.0458093	0.0725717	-0.141378	0.0797067	-0.0327513		0.0158229	-0.0673986	-0.0979827	0.0881118	-0.164641	0.0281137	-0.0215916	0.0482112		-0.0230688	0.220846	-0.0927952	-0.0619699	0.06933		0.021249	-0.0290123	-0.0140445	-0.186742	0.0222397		-0.0185163	0.515211	-0.169139
npr-23; frpr-17	7	20		2	0.03287	0.060798	-0.03476	0.157674	-0.02418	-0.10505	-0.07938	-0.09832	-0.10074	-0.14089		-0.0314176	-0.0144566	-0.00254788	-0.00801523	-0.0250046	-0.0234679	-0.289166	0.0342048	-0.0535938		-0.038674	-0.0117505	-0.00940173	0.133424	-0.106056	-0.0392081	0.0129331	-0.0614691		-0.148103	-0.0330769	0.107079	-0.224516	-0.111578		-0.0392545	-0.0796074	-0.0087722	-0.108627	-0.0278313		-0.0800178	0.341084	-0.0607236
T11F9.1; frpr-17	9	40		2.25	0.204434	-0.01929	0.11296	-0.04926	-0.0438	-0.07071	-0.04341	-0.2168	-0.04861	-0.18806		-0.0195243	-0.0227452	-0.00516125	-0.0353255	0.044301	0.180273	-0.175044	-0.0275415	-0.0310949		-0.019688	0.0913137	-0.102056	0.0792612	-0.123047	-0.160807	-0.00185422	-0.0926898		-0.157245	0.0379757	-0.00164069	-0.112933	0.0390247		-0.168591	-0.138473	0.0120316	-0.0784436	-0.0129689		-0.0279917	0.0903693	-0.237184
frpr-4; frpr-17	6	37		2.5	9.80949	3.30584	9.19056	0.747544	0.555514	1.53474	0.275224	0.560085	0.571586	1.75131		1.30004	1.32893	0.215304	0.691962	0.121953	3.56188	4.66996	2.61404	0.341285		0.684422	3.24507	2.73377	6.06661	11.9812	1.70162	2.59951	2.69306		0.469461	5.30702	3.66009	4.47532	0.710548		2.28317	10.7546	11.9988	4.806	8.76292		3.90499	2.08796	3.38526
				2.75	12.8895	5.94603	9.80846	4.71785	8.68102	6.68746	1.87587	5.69335	9.78174	5.45446		4.02268	6.71501	3.57819	4.55568	0.197357	3.11498	10.0597	5.12756	1.23092		3.07181	11.5279	4.89366	9.30706	12.6861	4.12623	8.18281	7.84416		6.01143	7.05123	6.43905	10.9472	4.52975		9.5268	13.8994	14.4636	9.03867	13.9788		11.7476	8.99404	8.84048
				3	12.4169	8.19877	9.62793	5.81285	11.6949	15.3704	5.25929	9.34328	13.1259	9.1567		4.40066	10.1982	5.12358	9.18468	1.18916	4.12658	10.5521	7.06382	1.81822		5.31856	11.0088	6.17037	8.27861	12.0785	4.76681	11.651	8.14997		9.57137	9.87243	6.16483	12.3753	11.4897		7.61737	13.6181	14.5557	9.44169	13.3881		11.5903	8.42669	11.3111
				3.25	12.2651	8.48996	10.1953	4.60394	10.9325	17.3935	7.49655	9.5157	12.7107	8.65188		5.97515	10.5596	6.07382	9.4577	2.23837	5.57182	10.065	7.9894	1.98801		6.50834	11.0286	6.05815	8.09075	11.595	6.00819	13.4435	7.81903		13.1663	10.4119	5.66913	12.0138	12.6899		6.89643	13.5401	13.5577	9.56667	13.7123		12.6183	8.23741	11.2378
				3.5	12.2198	8.42149	10.5151	5.69737	10.7055	16.9025	9.38521	9.64286	13.0879	8.30048		6.81244	10.4593	6.43155	9.2301	4.41004	5.77901	9.73322	7.88753	2.62764		6.39962	10.3624	5.86475	7.80577	11.3018	7.32177	13.2954	9.43695		13.5978	10.2876	5.72041	10.6172	12.847		6.85326	12.6002	11.9373	9.53184	13.4345		12.7038	8.72056	10.9166
				3.75	12.0295	8.32971	10.7202	8.77474	10.7234	17.1456	10.199	9.54292	13.5007	8.09434		6.82624	8.83705	6.71112	9.15387	5.05386	6.42205	9.45248	7.83624	3.11349		6.60432	10.139	5.96936	7.93361	11.1104	7.57712	13.1639	10.415		13.4344	10.0728	5.7155	10.388	12.672		7.13235	11.6219	11.8821	9.82163	12.573		13.121	8.42979	10.8046
				4	12.3387	7.88525	10.7188	10.0713	11.0659	16.7456	9.71384	7.49665	14.207	7.73212		7.69089	5.91887	6.60129	9.37021	5.94381	6.78025	9.74012	7.97019	3.2588		6.38287	9.82414	6.12342	7.81228	11.4191	6.98479	12.8624	13.1468		13.7785	10.2547	5.63912	10.6064	12.4039		9.15346	12.2362	11.9107	9.55251	12.6108		13.557	7.31507	10.3024
				4.25	12.6781	7.96045	10.8484	10.2374	11.0637	16.5737	9.61834	8.4959	13.161	7.81832		7.6256	9.46276	6.62204	9.04979	6.63376	6.8756	10.0807	7.91109	3.51117		6.18863	9.3842	7.15935	7.49055	11.4766	7.5165	12.4598	14.2606		13.3486	10.1103	5.49096	10.504	12.1883		10.6929	12.7154	11.5382	9.98375	11.44		12.5299	7.38012	10.1758
				4.5	12.3248	7.49437	10.4385	8.72319	11.3521	15.8615	10.0663	8.35473	13.0592	8.03373		7.74012	9.12151	6.54113	9.24236	6.48523	6.80006	10.0407	8.06148	4.07725		6.22557	9.02957	8.15405	8.36735	11.3769	7.28497	12.3572	16.3734		13.2711	9.29975	5.77448	11.2672	11.9849		10.6823	12.4358	11.6904	9.40314	11.6198		10.9121	6.48605	10.0705
				4.75	12.3639	7.72511	10.3181	8.80928	11.4646	15.7489	9.87582	8.30349	13.877	8.11956		7.78043	9.3896	6.1876	9.63351	6.65765	6.40895	10.0725	8.1406	4.46679		6.34731	8.64872	7.84713	8.79389	11.3787	7.27087	12.144	15.9382		13.0093	8.9338	5.92885	12.2481	11.8828		10.3881	12.6593	11.0703	8.46583	11.7448		10.3893	6.0634	9.83698
				5	12.6266	8.01365	9.83151	9.57613	11.7747	14.9242	9.33008	7.12528	13.7142	8.24797		7.5642	9.28797	6.15381	9.6973	6.5824	6.76579	8.27787	8.27025	4.61125		6.30942	8.69809	7.4355	8.94174	11.9233	7.25808	11.6606	15.7635		12.6609	8.68904	5.64198	11.887	12.3666		10.4151	10.8175	11.2574	7.84051	11.8866		10.7795	7.07321	9.71745
				5.25	12.4735	8.04786	9.05217	11.4937	11.8163	15.3822	8.50471	7.23433	12.8324	8.26497		7.82056	8.48637	5.98341	9.25439	7.07199	7.12153	8.80674	8.44942	4.76332		6.11267	7.88108	8.88414	8.8183	11.7164	7.60201	11.6794	14.4317		12.6803	8.66028	5.36563	12.1711	12.3761		9.5762	10.7741	10.0273	8.21183	12.3005		11.7617	6.33878	10.0297
				5.5	12.7327	8.06819	8.3358	10.0364	11.3627	15.1624	7.99884	7.39226	13.2335	8.11516		8.04806	9.45821	5.59502	8.98086	7.19585	6.78234	8.29886	8.70551	4.73438		5.96312	7.67257	8.63382	8.66021	11.2856	7.52284	11.2788	10.618		12.6356	8.33816	5.7037	11.948	11.8757		10.2398	9.10111	9.86858	8.91016	13.3095		12.1893	5.89102	9.3828
				5.75	12.5815	6.87856	8.12428	10.0232	11.6796	15.1305	7.90307	7.608	13.6335	8.24556		7.82695	8.93758	5.46436	9.21525	7.26031	7.08862	8.31788	8.50395	4.99218		5.18769	7.64201	8.18044	8.59107	11.7034	7.68696	11.4647	13.9716		12.6948	7.99611	5.94078	12.1136	12.1357		9.91623	8.83702	9.43856	8.99987	13.2356		10.991	6.73144	9.52483
				6	12.3054	7.73963	7.96494	10.3133	11.8438	14.8324	8.28299	7.71735	14.3374	8.50393		7.6535	8.98735	5.35303	9.11839	6.38743	7.30434	8.37894	8.37996	5.17513		6.06485	7.86513	8.80934	8.67227	11.8355	7.83658	11.3176	14.377		12.7266	7.7677	5.84049	13.2412	12.0374		9.41142	9.11335	9.11121	9.06483	13.4263		10.238	5.61656	8.48666
				6.25	12.3874	7.92662	8.5358	10.8864	11.6601	14.7632	7.6417	7.65609	13.4225	8.27676		7.96624	8.9527	5.25167	9.11644	6.17759	7.40155	7.79723	8.01252	5.13768		6.11479	8.09007	8.32724	8.51715	11.9356	7.95693	10.4448	13.2626		12.9084	8.31512	5.34137	13.3613	12.1763		9.39585	8.62782	8.92017	8.81193	13.2153		10.0378	6.16315	8.40509
				6.5	12.1106	8.61765	8.42855	10.1455	10.9691	14.3828	7.24429	8.47879	13.5516	7.99072		7.31676	8.99334	5.45259	8.39633	6.33879	7.48727	7.99173	7.68382	5.10834		6.32238	8.04909	8.42591	8.28305	11.7184	7.98472	10.1275	13.111		12.3691	8.29629	5.54274	13.4385	12.0297		9.61196	9.41685	8.52829	7.96213	13.7072		11.8284	6.75269	8.63292
				6.75	12.0806	8.44778	8.11038	9.75892	10.8968	14.0855	7.22342	8.33767	13.0273	8.00462		7.75143	9.88524	5.57688	9.12313	6.1677	8.13537	7.98643	7.80104	5.11879		6.7263	7.76545	8.36825	8.10033	11.5348	7.69294	9.89161	11.9693		12.4632	8.35755	5.57737	13.0221	12.0176		9.00582	9.71737	8.21977	8.71176	13.6718		11.3462	6.73872	8.81618
				7	11.8408	8.40874	7.97148	9.0393	11.0395	13.6695	6.95834	8.79666	12.4065	8.0895		7.65815	9.88736	5.17758	9.22437	5.90155	7.82995	8.2058	7.54647	5.43155		6.8859	7.51024	8.17416	7.92569	11.6757	6.85622	9.67188	12.1081		12.3679	8.32679	5.70012	13.0009	12.1015		8.06119	8.87315	7.88229	8.94825	14.0292		10.6042	7.39457	8.59687
				7.25	11.745	8.67589	7.50094	10.0483	10.7632	13.5682	6.92544	8.25406	12.5424	7.37803		7.46754	10.2475	5.2646	8.99095	5.72457	7.33924	8.23193	7.59767	5.33833		6.54779	7.59883	7.97236	8.15226	11.9979	6.56964	8.99212	11.6565		12.5145	8.63556	5.42059	12.6839	11.9727		8.91276	8.72228	8.35241	7.52628	13.8159		9.96743	7.57594	8.52216
				7.5	11.8145	8.36258	6.99514	9.74664	10.5844	13.3414	7.38349	7.98916	13.0311	7.71444		7.64122	10.2449	5.17253	9.12337	5.73545	7.72342	8.12811	7.31437	5.31213		6.92261	7.23533	7.81138	7.95693	11.972	7.06884	8.76377	11.8461		12.5124	8.159	5.59533	12.1028	11.8577		9.81522	8.87479	8.20146	7.28454	13.0186		9.64492	6.47217	8.47053
				7.75	11.3161	8.36437	6.31862	9.95485	10.3592	13.6492	3.98064	8.26357	12.7582	7.69014		7.50236	8.51466	5.18006	8.90107	5.63197	7.72464	7.91975	7.37428	5.12234		6.26479	6.88895	7.9358	7.97733	11.366	7.09449	8.85361	10.9484		12.1148	8.86257	6.05566	12.0042	11.5934		12.0939	8.87342	8.48551	7.45788	13.4825		10.3154	6.80057	8.60655
				8	11.8009	7.96434	7.97102	10.0788	10.2504	13.0729	6.45786	8.34324	11.4095	7.48803		7.13413	8.20016	5.42282	8.76749	5.61513	7.69714	8.49303	7.6827	5.13907		6.17642	6.76769	7.81332	8.15062	11.0804	7.39045	8.8584	10.4572		12.5638	8.91713	6.57277	12.0121	11.9767		12.2452	9.47516	8.42523	6.82918	12.9766		10.1262	6.82428	8.21052
				8.25	11.6549	7.79606	6.95133	11.3055	10.323	12.5312	6.49912	7.4214	11.5514	7.41045		6.80498	10.2482	5.41543	8.7633	5.85086	7.75635	8.61049	7.60595	5.1812		6.3827	6.67156	8.1004	7.8953	11.4192	7.15124	8.99319	11.4498		12.759	9.0513	6.49621	12.4211	11.9315		10.1247	10.2924	8.53552	6.50373	13.2931		10.2732	7.29217	8.68077
				8.5	11.5864	8.13438	6.44848	11.6626	10.2585	11.7156	6.69646	8.07323	13.1061	7.6092		6.78137	9.91678	5.69457	8.5801	6.15549	8.11295	8.14722	7.77811	5.14563		6.49197	6.59106	7.81421	7.56695	11.7945	7.00745	8.67316	9.65161		12.5701	8.99973	7.32249	12.2247	11.9401		9.53046	10.8372	7.45137	7.22269	13.5308		9.53864	6.3932	8.71391
				8.75	11.2429	7.77297	6.36198	10.8379	9.98379	11.9262	6.96324	7.96258	12.4419	7.5982		6.77759	9.75477	5.92733	8.29574	5.79903	8.12503	8.46508	7.56186	4.98298		6.10836	6.25049	7.38368	7.91219	11.5337	7.00007	8.42559	9.94729		12.5594	8.62052	7.27415	11.8964	11.8439		10.0383	10.8038	7.19278	7.34056	13.6788		9.48101	6.74408	8.82433
				9	10.6154	7.20353	6.71253	10.8095	9.94637	12.7895	6.71577	7.81553	11.7439	7.16711		6.36457	10.0646	6.03884	8.43572	5.47977	7.2164	8.40822	7.35097	4.96382		6.15765	6.42684	7.61832	7.42259	10.9754	6.91982	8.30425	9.86775		12.5272	8.38458	7.57824	11.8796	11.2769		9.95336	11.2247	7.04922	6.99564	12.7756		9.30413	6.94726	9.56997
				9.25	10.8506	6.61808	6.75349	10.4451	10.0098	12.199	6.87346	7.5446	11.899	7.12083		5.57178	9.71931	5.96176	8.29311	4.17719	7.54959	8.45517	7.68075	4.8604		5.59714	6.13591	7.26874	7.77989	11.3804	6.7142	7.94634	10.2294		12.4756	8.26131	7.65165	11.4341	11.6387		9.56667	11.2969	6.07624	6.75376	12.9918		8.98917	6.71313	8.91776
				9.5	10.7172	6.08637	7.06317	9.9632	9.26119	11.1281	7.21573	7.05487	11.3637	7.12374		5.16794	9.95692	6.01788	8.22604	3.75135	7.60561	7.90554	7.65874	4.70493		6.03701	5.83089	6.95402	7.63772	11.3928	6.58993	7.83397	10.7647		12.4356	9.21517	7.37278	11.8411	11.4562		10.3732	10.6821	6.04049	6.64191	13.0761		8.67723	6.60396	8.33935
				9.75	10.622	5.67861	6.28255	9.7577	9.43695	12.532	6.41978	7.2116	11.1189	7.01834		5.65998	9.54236	5.83226	8.49322	3.57073	7.80341	8.56087	7.79451	4.57769		5.45483	5.6812	6.74394	7.79243	11.2312	6.38424	7.35242	9.85486		12.1489	9.02765	6.2308	11.9054	11.9026		10.5252	10.8515	5.48262	6.69983	12.9501		7.84913	6.10309	8.00461
				10	10.1572	5.97077	5.82761	8.78877	9.5841	11.4874	6.41936	5.7687	10.916	7.46056		5.82729	9.36576	5.81088	8.07819	3.82858	7.74484	8.5088	7.93325	4.7934		5.28703	5.69838	6.29547	7.64303	10.6533	6.17347	7.92041	9.86513		11.8775	9.05354	6.42448	11.6884	11.5172		11.51	10.9084	6.43516	6.54979	12.822		8.1283	5.67966	7.70757
				10.25	9.92604	6.04853	5.59724	8.64219	9.25704	11.7847	6.28561	7.47414	10.4567	6.96023		5.34094	9.75522	5.58909	8.27001	4.15401	7.8886	8.6309	7.77167	4.80423		5.41487	6.12044	5.83585	7.6579	10.0692	6.0176	7.46692	10.1141		11.8517	8.50408	6.18438	11.2214	11.6737		10.8072	11.3326	7.11283	6.32478	12.8095		7.42055	4.52254	5.61549
				10.5	9.1695	5.73952	5.65801	7.89876	9.4215	12.1397	6.00223	6.67892	10.1614	6.79493		5.42511	8.31147	5.29466	8.52762	4.39224	7.4761	8.67425	7.33479	4.55944		5.92348	7.90088	5.45574	7.3468	10.0762	6.32934	7.65333	10.2233		11.9948	8.47803	6.35824	10.8457	11.5418		10.5817	11.352	6.19883	5.83032	12.4448		6.27864	4.52431	7.44738
				10.75	8.46019	5.15477	5.40761	8.22883	9.18536	10.6756	5.48277	7.34739	10.6567	6.96271		5.30019	9.19484	4.87926	8.52559	4.45827	7.18204	8.6717	6.68444	4.4103		5.43201	7.33819	4.27988	7.17703	10.2762	6.66399	6.80001	9.60727		12.1848	8.75789	6.28931	11.1945	11.6915		8.80453	10.294	6.45867	5.19993	12.5939		7.38491	4.31127	7.3343
				11	7.59992	4.24257	5.27642	7.56539	8.81117	10.0188	5.83931	7.34094	9.8605	6.36172		5.4254	9.22938	5.10993	9.48468	4.42843	7.36362	8.23071	6.89911	3.97091		5.16252	8.38462	4.35341	6.76277	10.8017	7.0251	6.80637	9.66096		12.0775	8.51839	6.07332	11.098	11.9815		7.74085	9.53551	6.50285	4.92863	11.7993		6.11741	4.44794	7.04871
				11.25	7.06185	4.17678	4.89089	7.09289	8.55139	10.5023	5.79746	7.05114	10.3965	6.5241		5.34424	9.40638	4.92085	9.49089	4.27688	7.32534	7.40344	6.21895	3.99922		5.40375	8.75909	4.4156	6.59017	10.548	7.11365	6.55948	10.0141		12.0942	7.78776	6.23879	10.278	11.7308		6.65002	9.37929	6.03294	4.65207	11.3174		6.88917	4.13828	6.41277
				11.5	6.67792	3.9449	4.5954	6.98692	7.96229	10.4793	5.05001	5.91894	8.88566	6.28567		5.08962	8.27405	4.967	8.92973	4.11279	7.49054	6.56819	6.25412	3.75863		4.99725	8.50701	4.39107	6.25174	10.7689	6.8341	6.56432	8.76325		11.9063	8.04712	6.41483	10.4771	11.7909		6.10601	8.86462	6.09533	4.30468	10.3338		5.73246	4.52728	5.64671
				11.75	6.00498	3.62971	4.12623	6.80205	7.33249	10.362	4.82152	6.86814	9.81562	6.10498		4.96619	6.92643	4.3805	8.71961	3.93594	7.66795	5.40074	5.77147	3.37633		4.68553	8.45453	4.11916	5.82722	9.81679	6.74814	7.00923	8.13236		11.8998	8.10785	6.27046	11.1676	11.5571		7.2694	8.34083	4.73839	4.4235	9.91214		5.86577	4.39353	5.27111
				12	5.51764	3.40098	3.97702	6.61702	6.38624	9.46913	4.83796	7.34051	9.26039	6.27898		4.76161	5.99481	4.37553	8.93509	4.38082	7.83451	5.04855	5.31297	3.04952		4.26912	7.82376	3.94347	5.49141	10.4411	6.62467	6.57378	7.60169		11.424	7.38551	6.18887	11.1814	11.5558		6.07736	7.92268	4.33675	4.16737	10.276		6.18346	3.75334	4.81617
				12.25	5.12719	2.98974	3.74153	6.54073	5.80631	8.98301	4.79202	7.00014	8.95483	6.15507		4.61138	5.8332	4.68825	8.97845	4.3588	7.3772	4.97654	4.92794	3.08621		4.38723	6.82777	3.87991	4.79923	10.2068	6.51159	6.73453	7.45095		11.3163	6.96216	5.9817	10.6335	11.4017		6.3074	7.67353	3.82998	3.8735	10.5315		5.93168	3.65875	4.21214
				12.5	4.85369	2.82409	3.53368	6.1073	5.31061	8.53268	4.84257	7.12919	9.05856	6.35734		4.46856	5.5524	4.64784	9.4128	4.30034	7.56999	4.54009	3.87767	2.93746		4.52244	6.26006	3.57832	4.68313	10.2942	6.30102	6.51238	7.26274		10.923	6.28887	6.06873	10.268	11.2527		5.11134	6.74736	3.99217	3.51118	10.8282		6.14914	3.23487	3.68121
				12.75	4.25028	2.60106	3.50976	5.72382	4.77083	9.56843	4.70348	6.98426	8.63193	6.26882		4.09241	5.59067	4.53488	9.00967	3.41192	6.98913	4.6447	3.69613	2.85062		4.85	6.01242	3.63506	4.16577	10.3111	6.11097	5.71305	6.80768		10.9247	6.12129	5.82884	10.34	11.3421		5.26318	6.50263	3.87393	3.6995	11.3247		5.28892	3.1356	3.08214
				13	4.12458	2.53864	3.39756	5.30807	4.48151	8.12566	4.58864	6.1585	8.08511	5.96678		3.99518	4.73592	4.5861	9.327	3.07865	7.33024	4.08332	3.51038	2.67145		4.55344	5.6836	3.28449	4.13195	9.23984	5.9676	5.54481	5.47724		10.7301	5.93409	5.21987	9.87102	11.0563		5.80262	5.94476	3.60778	3.63181	11.6362		5.45161	2.38621	3.0342
				13.25	3.9948	2.58762	3.39984	5.16673	4.09333	8.19773	3.81913	5.83678	8.74357	5.85613		3.70277	4.34518	4.15542	8.8197	2.97253	6.97841	4.20879	3.25875	2.50812		4.42011	5.35794	3.33465	3.87957	8.48436	5.60924	5.07675	6.18184		10.7148	5.26672	5.24483	9.29482	10.3875		5.18501	5.40878	3.07722	3.63172	10.1691		4.68103	2.05952	3.02714
				13.5	3.60768	2.2551	3.28835	4.83992	3.35096	7.38287	3.62435	5.99088	8.44869	5.27319		3.81258	3.97743	4.18798	8.31422	2.98553	7.00384	3.50995	3.30073	2.46582		4.11693	4.66366	3.31938	3.77266	7.93891	3.65571	4.97245	6.1818		10.7532	4.83416	5.3671	9.47228	10.2398		5.44458	4.89972	2.75598	3.58319	10.9311		4.86912	1.92148	2.79951
				13.75	3.3307	2.06869	3.13313	4.82009	3.45459	9.34796	3.54243	5.98737	7.95642	5.20328		4.01982	3.64703	4.19352	8.29461	2.84409	6.96274	1.45258	3.08098	2.4238		3.9945	4.29355	3.17014	3.4163	7.95072	5.06291	4.71362	6.0708		10.416	4.57653	5.35977	9.21705	10.9284		5.42579	4.74908	3.34455	3.73216	10.3741		5.02453	2.0391	2.77022
				14	3.22963	1.97082	2.99422	4.86529	3.18233	9.11982	3.2428	6.22106	7.51873	4.96253		4.14324	3.57407	4.36093	7.28303	2.45649	6.19212	3.12738	3.02045	2.37535		3.6895	4.26835	2.8412	3.32238	7.75803	5.16912	4.64994	5.6814		10.2028	4.27474	5.16622	9.49516	9.79958		5.42591	4.82269	3.04662	3.45907	9.97816		4.44694	1.36992	2.69332
				14.25	3.23634	1.80493	2.8228	4.77541	2.87785	9.70355	3.85654	6.02435	7.28071	4.65094		4.008	3.17757	4.32464	6.7123	2.46146	4.74415	2.67898	3.14848	2.39115		3.30491	4.24278	2.47319	3.43752	7.69999	4.64345	4.38404	5.40697		10.0623	3.77725	4.89125	9.29243	9.82161		5.5644	5.14968	3.06187	3.34086	9.40536		4.05274	1.29913	2.29103
				14.5	3.13949	1.63531	2.76023	4.3082	2.85229	9.85716	3.95754	5.59713	7.20583	4.82235		3.89331	2.64427	4.1888	6.15265	2.42454	5.26921	2.26568	3.57418	2.3711		2.86347	3.74432	2.65419	3.5069	7.08765	4.58434	4.55576	5.36194		9.50518	3.23738	4.69221	9.28981	9.13341		4.3341	5.21414	3.30926	3.27839	9.44244		3.80503	1.90563	1.80332
				14.75	3.09142	1.43019	2.7132	4.01442	2.72273	10.0808	4.14368	5.45701	6.25674	4.45487		3.79748	2.5967	4.04887	5.72955	2.67663	5.2786	2.24254	3.52839	2.34482		2.90415	3.46482	2.48605	3.40791	6.73764	4.85409	4.61555	5.35556		9.36298	2.90823	4.43563	8.68345	9.09949		4.10463	5.11227	3.28836	3.33679	8.85367		3.15832	2.02034	1.77142
				15	2.90793	1.30279	2.53413	3.59704	2.71088	8.34829	3.41673	4.99268	6.26637	3.7118		3.24521	1.70216	3.91794	5.59238	2.76917	4.88684	2.10533	3.41154	2.17066		2.62365	3.38759	2.5406	3.31918	7.16468	4.50743	4.4707	4.96547		8.90787	2.66182	4.24952	8.71456	9.52397		4.03396	5.17174	3.29327	3.15901	8.44297		3.34415	2.34913	-0.464518
				15.25	2.93804	1.18536	2.44123	3.7659	2.52039	7.17473	3.73423	4.89626	5.99813	3.25148		3.29394	2.6962	3.98211	5.23854	2.86923	4.35956	1.57553	2.46422	2.31253		2.51455	3.33526	2.36024	3.1291	7.49284	4.38859	4.46698	5.36454		8.71962	2.37916	3.92112	8.55596	10.0251		4.50469	4.48058	3.68275	2.723	7.64664		3.13308	2.68515	1.46104
				15.5	2.83963	1.12129	2.26155	3.76763	2.36154	7.70716	3.38953	4.59307	5.77674	3.36414		3.20097	2.62759	3.97757	5.17221	2.77472	4.39742	1.4576	1.86425	2.14463		2.25522	3.35403	2.21907	3.06878	7.41211	4.37199	4.28762	5.15514		8.22112	2.62101	3.86971	7.70461	10.226		4.52166	4.15004	3.89302	2.64897	7.3381		2.48413	2.63104	1.56904
				15.75	2.70527	1.02309	1.93841	3.52543	2.11188	7.60281	3.05726	4.20528	5.62743	3.18904		3.14548	1.15149	3.97674	5.12591	2.60995	4.38332	1.6533	2.87118	2.13493		2.55864	3.36839	1.88899	3.24475	7.36939	4.10697	4.2961	4.86291		7.88203	2.3714	3.64538	7.77358	9.64099		3.75376	4.02477	3.75721	2.55046	6.74727		2.61656	2.18963	1.57916
				16	2.61361	0.941081	1.87441	2.90225	1.97592	6.54989	2.74589	4.08518	5.20148	2.98584		3.16237	2.37063	3.86733	5.01876	2.84588	4.45862	1.41476	2.93059	2.05094		2.33517	3.31499	1.83852	3.24297	7.17985	4.1556	4.20701	4.41783		7.53857	1.73981	3.37032	7.66043	9.65028		3.27834	4.32954	3.61779	2.38164	6.57079		1.9272	2.70324	1.73403
				16.25	2.48442	0.970114	1.79392	2.7467	2.12612	5.79577	2.65129	3.91575	4.91573	3.38658		3.23472	2.32952	3.68134	4.93038	2.76251	4.1752	1.21962	2.94352	2.0423		2.33671	3.30757	1.95102	3.11883	7.30324	3.63588	3.64625	4.29133		7.24946	1.71158	3.29622	7.47529	9.79113		2.91682	2.89809	3.6379	2.32504	6.46817		1.96375	1.80712	1.61446
				16.5	2.44629	0.873539	1.7493	1.99152	2.33738	6.27477	2.73364	3.82116	5.10806	3.87081		3.31321	2.24773	3.56094	4.60763	2.74449	4.02188	1.19054	2.51896	1.99417		2.34649	3.23811	1.98264	3.01319	7.02998	3.57355	3.34542	4.35694		6.48006	1.21901	3.16764	7.65177	9.87036		2.68852	3.65707	3.1716	2.25885	6.1675		2.07763	1.99755	1.37923
				16.75	2.30755	0.836024	1.65769	2.75316	2.02665	5.82254	2.85518	3.63613	4.7774	3.33966		3.25634	1.99294	3.52627	4.49912	2.59246	3.92755	1.14679	2.41738	1.83843		0.818928	3.07494	1.86902	2.95905	6.77995	3.42407	2.93034	4.47154		6.54225	1.52511	2.97039	7.37162	9.31476		2.36509	3.11537	3.14486	2.15655	5.94707		2.14885	2.19621	1.82814
				17	2.11803	0.738389	1.58982	2.86312	1.78303	4.90229	2.67131	3.90681	4.91249	3.10059		3.21748	1.94565	3.55333	4.47174	2.45316	4.18486	1.09054	2.62201	1.64924		2.73618	3.05538	1.966	2.72085	6.68362	3.25212	3.14032	4.80225		5.86794	1.4481	2.90283	6.85058	8.32004		2.2743	3.48502	3.12698	2.14169	5.74611		1.92894	2.31371	1.68895
				17.25	2.16003	0.610513	1.52459	2.81491	1.7327	6.83772	2.30992	4.08987	4.49049	3.33317		2.99566	1.88122	3.59191	4.63371	2.38152	4.29579	1.02116	2.60141	1.97372		3.02563	2.7284	1.83453	2.70687	6.45488	3.16479	3.09685	5.02016		5.78691	1.42037	2.55118	6.63189	8.34472		2.2496	3.3711	2.74699	1.91841	5.7129		1.55502	2.26215	1.66924
				17.5	2.17581	0.458456	1.41974	2.41106	1.70958	6.51109	2.39352	4.3542	4.41192	3.3862		2.9655	1.67176	3.44454	4.32081	2.40458	4.43113	1.06287	2.4828	1.54328		2.66229	2.70825	1.57594	2.64442	6.08779	3.15758	3.19985	4.61254		5.84761	1.30284	2.63246	6.28912	7.51712		2.5773	2.64704	2.92785	1.83247	4.76002		1.62371	1.36854	1.49631
				17.75	2.08653	0.462807	1.37381	2.71509	1.45104	5.71815	2.38964	4.23551	4.46563	3.0347		2.86518	1.51369	3.07697	4.2858	2.64328	4.23641	0.915576	2.45437	1.67212		2.59304	2.54018	1.27124	2.43039	5.54267	2.97835	3.21921	4.43162		5.37984	1.11458	2.72797	6.13516	7.54567		2.35294	2.84698	2.82365	1.88818	4.73448		1.44847	1.14542	1.229
				18	1.90718	0.502979	1.46765	2.71883	1.50091	5.4497	2.32017	4.16953	4.50095	2.94783		2.61701	1.65725	3.02089	4.20209	2.58361	3.77663	0.834001	2.28513	1.64309		2.75863	2.68064	1.49463	2.45614	5.82432	2.86109	2.85756	4.32606		5.46101	1.05591	2.58028	5.43307	7.48171		2.09108	2.70808	2.44797	1.95029	4.748		1.39669	0.879143	1.42863
				18.25	1.81781	0.461511	1.41281	2.55638	1.44477	4.80037	2.25974	4.30972	4.09687	2.96944		2.62659	1.46216	3.02863	3.97898	2.68988	3.85631	0.973617	2.16512	1.5694		1.61038	2.70341	1.52755	2.33665	5.43677	2.32113	2.92673	3.76222		5.05038	1.2322	2.52336	5.52208	7.2492		2.04061	2.71761	2.41044	1.99831	4.06499		0.977375	0.476192	1.30631
				18.5	1.94459	0.443951	1.51006	2.43246	1.23125	4.88095	2.00196	4.03102	4.03278	3.69505		2.58513	1.4442	2.86955	3.76424	2.63637	4.07366	0.969666	2.20855	1.35325		1.64589	2.39792	1.52704	2.27837	5.29854	2.51198	2.98906	3.2162		4.76002	1.26556	2.52044	5.18303	7.1852		1.76051	2.68883	2.24865	1.95922	3.91336		0.593258	1.01351	1.2726
				18.75	1.9219	0.497831	1.56355	2.31301	1.25743	4.7577	1.95755	4.07188	4.04613	3.43243		2.52202	1.40824	2.97663	3.61697	2.54359	3.93197	0.893781	2.12565	1.27228		2.71565	2.51044	1.37934	2.04016	5.62617	2.46815	2.66096	3.63762		4.73768	1.28158	2.47573	4.97428	7.03447		1.50942	2.40006	2.37801	1.8338	3.85964		0.776057	0.967829	0.76528
				19	1.8966	0.439664	1.40162	2.18059	1.33596	3.29235	1.97235	4.22811	4.05922	3.72652		2.37307	1.27542	2.84088	3.68917	2.55487	3.85971	0.846683	1.87475	1.33183		2.49575	2.22659	1.45772	1.93415	5.35628	2.24553	2.88603	3.39272		4.74164	1.26007	2.52429	4.44933	6.87454		1.48266	2.77657	2.42884	1.71043	3.48368		0.337915	1.4155	1.17729
				19.25	1.66621	0.477817	1.44811	2.14395	1.27987	3.78501	1.81969	3.85871	3.87322	3.59417		2.42464	0.978197	2.76289	3.49992	2.55931	3.72879	0.825835	1.77816	1.10654		2.79255	2.06486	1.51638	1.83578	5.1074	2.31295	2.24533	3.21737		4.35316	1.20054	2.67137	4.12445	6.7082		1.49363	2.61632	2.43912	1.6771	2.7453		0.390473	1.09017	0.881124
				19.5	1.64418	0.58811	1.34056	2.20885	1.09583	5.0637	1.96711	3.76496	3.37544	3.4716		2.3675	0.891324	2.68034	3.40447	2.6542	3.66338	0.861289	1.5425	1.18597		2.76728	1.86531	1.65173	1.83594	5.09884	2.38544	2.43316	2.82656		4.2692	1.36457	2.38574	3.52914	6.54486		1.55326	2.32358	2.37095	1.60724	2.52807		-0.209369	1.08093	1.0773
				19.75	1.74333	0.695004	1.33989	2.06635	1.34417	5.78562	1.73133	3.70761	3.07645	3.50123		2.47927	1.2684	2.65585	3.3158	2.65909	3.43033	0.865977	1.85437	1.22867		2.3373	1.62014	1.53429	1.63694	4.99004	2.33848	1.64347	2.5137		4.08005	1.54903	2.28199	3.28048	5.35741		1.36197	2.38451	2.0885	1.50584	3.50806		-0.447014	0.979657	1.12532
				20	1.70609	0.612953	1.30043	1.97727	1.45819	5.31973	1.68708	4.05382	3.00889	3.39152		2.84005	1.17268	2.64692	3.15373	2.66157	3.15868	0.819697	1.61651	1.21784		2.07944	1.68946	1.43526	1.71815	4.99833	2.36745	2.41295	2.25907		3.75775	1.48808	2.17395	3.04356	5.88227		1.25157	2.34993	1.9811	1.55924	4.43109		-0.202033	1.45717	1.00644
[truncated: 24 more columns]

[truncated: 1 more sheets: Fig. S8]
